# Supplementary material for: Saliva metabolome alterations after acute stress
Source: Sci Rep. 2022 Nov 2;12:18470. doi: 10.1038/s41598-022-23136-6 (PMC9630385; doi:10.1038/s41598-022-23136-6)
Supplement: Supplementary file 1 — Supplementary Information. [file 41598_2022_23136_MOESM1_ESM.xlsx]

## Sheet: Positive
Level of confidence	Putative annotation	Molecular formula	Calc. MW	RT [min]	Ratio: (After) / (Before)	Adj. P-value: (After) / (Before)
Level 1	DL-Arginine	C6 H14 N4 O2	174.112	8.909	0.154	8.8662e-15
Level 1	DL-Lysine	C6 H14 N2 O2	146.106	9.075	0.162	8.8662e-15
Level 1	D-Serine	C3 H7 N O3	105.043	7.917	0.222	0.000210113
Level 1	Pyridoxine	C8 H11 N O3	169.074	1.697	0.359	2.27022e-09
Level 1	DL-Tryptophan	C11 H12 N2 O2	204.09	5.907	0.492	8.8662e-15
Level 2	Didecyldimethylammonium	C22 H47 N	325.371	0.645	0.064	8.8662e-15
Level 2	Sulfadiazine	C10 H10 N4 O2 S	250.052	0.644	0.08	8.8662e-15
Level 2	Cytosine	C4 H5 N3 O	111.043	5.758	0.101	8.8662e-15
Level 2	2'-Deoxyguanosine	C10 H13 N5 O4	267.096	5.175	0.149	8.8662e-15
Level 2	Choline	C5 H13 N O	103.1	5.206	0.166	8.8662e-15
Level 2	Isoquinoline	C9 H7 N	129.058	1.92	0.166	8.8662e-15
Level 2	Betaine	C5 H11 N O2	117.079	6.958	0.237	8.8662e-15
Level 2	thymine	C5 H6 N2 O2	126.043	1.167	0.254	8.8662e-15
Level 2	Guanine	C5 H5 N5 O	151.049	5.133	0.298	8.8662e-15
Level 2	NP-019811	C6 H7 N O2	125.048	0.965	0.336	8.8662e-15
Level 2	DL-Homoserine	C4 H9 N O3	119.058	7.671	0.367	1.55716e-07
Level 2	Agmatine	C5 H14 N4	130.122	8.443	0.377	6.56962e-11
Level 2	Stercobilin	C33 H46 N4 O6	594.341	4.695	0.404	1.596e-06
Level 2	5-Methylcytosine	C5 H7 N3 O	125.059	3.908	0.405	8.8662e-15
Level 2	Hypoxanthine	C5 H4 N4 O	136.038	2.558	0.416	4.86304e-07
Level 2	Histamine	C5 H9 N3	111.08	8.034	0.442	2.28736e-06
Level 2	Carnosine	C9 H14 N4 O3	226.106	9.164	0.467	8.8662e-15
Level 2	trans-3-Indoleacrylic acid	C11 H9 N O2	187.063	5.906	0.48	8.8662e-15
Level 2	Nicotinamide	C6 H6 N2 O	122.048	0.89	0.498	0.0477705
Level 2	cyclopentylamine	C5 H11 N	85.0891	6.258	0.609	0.00193343
Level 2	NP-001445	C18 H30 O5	326.209	0.773	2.081	2.2665e-09
Level 2	13,14-dihydro-15-keto-tetranor Prostaglandin E2	C16 H26 O5	298.178	0.786	2.123	1.93685e-06
Level 2	(1S,6R,11aR,13R,14aS)-1,13-dihydroxy-6-methyl-1H,4H,6H,7H,8H,9H,11aH,12H,13H,14H,14aH-cyclopenta[f]oxacyclotridecan-4-one	C16 H24 O4	280.167	0.785	2.201	1.71073e-08
Level 2	NP-004038	C16 H24 O3	264.172	0.818	2.599	2.90566e-10
Level 2	Mesalamine	C7 H7 N O3	153.043	1.178	2.702	1.83114e-05
Level 2	6-Hydroxynicotinic acid	C6 H5 N O3	139.027	1.546	2.775	3.29624e-06
Level 2	5-Hydroxylysine	C6 H14 N2 O3	162.1	9.287	3.437	0.000627579
Level 2	Isoxanthopterin	C6 H5 N5 O2	179.044	5.229	5.425	8.8662e-15
Level 2	Methylimidazoleacetic acid	C6 H8 N2 O2	140.058	7.113	5.608	0.000664538
Level 3	NP-011150	C22 H24 O8	438.135	8.367	0.003	8.8662e-15
Level 3	Maltotetraose	C24 H42 O21	688.203	8.727	0.005	8.8662e-15
Level 3	D-Raffinose	C18 H32 O16	1030.32	8.638	0.006	8.8662e-15
Level 3	Psoralidin	C20 H16 O5	336.102	7.686	0.006	8.8662e-15
Level 3	α-D-fructofuranose β-D-fructofuranose 1,2':1,2'-dianhydride	C12 H20 O10	324.105	8.622	0.007	8.8662e-15
Level 3	5-Phenyloxazol-N-(3-(trifluoromethyl)phenyl)oxazol-2-amine	C16 H11 F3 N2 O	304.077	7.811	0.01	8.8662e-15
Level 3	Asperulosidic acid	C18 H24 O12	454.108	8.368	0.01	8.8662e-15
Level 3	D-Raffinose	C18 H32 O16	526.151	8.59	0.011	8.8662e-15
Level 3	3-[5,7-dihydroxy-2-(4-hydroxyphenyl)-4-oxo-3,4-dihydro-2H-1-benzopyran-3-yl]-5,7-dihydroxy-2-(4-hydroxyphenyl)-3,4-dihydro-2H-1-benzopyran-4-one	C30 H22 O10	542.124	8.586	0.011	8.8662e-15
Level 3	2-{9-[(3-methylbutanoyl)oxy]-2-oxo-2H,8H,9H-furo[2,3-h]chromen-8-yl}propan-2-yl 3-methylbutanoate	C24 H30 O7	468.145	8.418	0.012	8.8662e-15
Level 3	agarotriose	C18 H30 O15	486.158	8.642	0.013	8.8662e-15
Level 3	1-(2-amino-2-deoxy-α-D-glucopyranoside)-1D-myo-inositol	C12 H23 N O10	341.132	8.627	0.015	8.8662e-15
Level 3	CAR 10:2	C17 H30 N O4	311.21	4.806	0.015	8.8662e-15
Level 3	3,5-dihydroxy-2-(4-hydroxyphenyl)-6-(3-methylbut-2-en-1-yl)-7-{[3,4,5-trihydroxy-6-(hydroxymethyl)oxan-2-yl]oxy}-3,4-dihydro-2H-1-benzopyran-4-one	C26 H30 O11	540.166	8.852	0.015	8.8662e-15
Level 3	maltol	C6 H6 O3	126.032	8.573	0.016	8.8662e-15
Level 3	2-deoxy-D-glucono-1,5-lactone	C6 H10 O5	162.053	8.592	0.016	8.8662e-15
Level 3	D-Raffinose	C18 H32 O16	521.196	8.611	0.017	8.8662e-15
Level 3	keto-ω-methylpantoyl lactone	C6 H8 O4	144.042	8.605	0.018	8.8662e-15
Level 3	α-D-fructofuranose β-D-fructofuranose 1,2':1,2'-dianhydride	C12 H20 O10	324.106	9.212	0.019	8.8662e-15
Level 3	3-decanoyl-4-(3-methylbutanoyl)sucrose	C27 H48 O13	580.312	5.97	0.025	8.8662e-15
Level 3	O-adipoylcarnitine	C13 H23 N O6	289.152	7.225	0.026	8.8662e-15
Level 3	1-(2-amino-2-deoxy-α-D-glucopyranoside)-1D-myo-inositol	C12 H23 N O10	341.132	9.2	0.026	8.8662e-15
Level 3	Leu-Gly-Pro	C13 H23 N3 O4	285.169	3.399	0.028	8.8662e-15
Level 3	hordatine A	C28 H38 N8 O4	550.301	5.982	0.029	8.8662e-15
Level 3	Mefloquine	C17 H16 F6 N2 O	378.114	7.818	0.032	8.8662e-15
Level 3	1644700	C14 H25 N O3	255.183	3.657	0.033	8.8662e-15
Level 3	3-{[(2S,3R,4S,5S,6R)-6-({[(2R,3R,4R)-3,4-dihydroxy-4-(hydroxymethyl)oxolan-2-yl]oxy}methyl)-3,4,5-trihydroxyoxan-2-yl]oxy}-2-methyl-4H-pyran-4-one	C17 H24 O12	442.108	5.868	0.038	8.8662e-15
Level 3	α-Lactose	C12 H22 O11	342.116	8.566	0.04	8.8662e-15
Level 3	D-Raffinose	C18 H32 O16	526.15	9.184	0.044	8.8662e-15
Level 3	(2R,3R,4R,5R,6S)-2-{[(2R,3S,4S,5R,6S)-6-(4-ethenylphenoxy)-3,4,5-trihydroxyoxan-2-yl]methoxy}-6-methyloxane-3,4,5-triol	C20 H28 O10	466.13	8.654	0.045	8.8662e-15
Level 3	2-acetamidoglucal	C8 H13 N O5	203.08	8.617	0.045	8.8662e-15
Level 3	Quinalphos	C12 H15 N2 O3 P S	298.054	5.378	0.045	8.8662e-15
Level 3	N2-succinyl-L-arginine	C10 H18 N4 O5	274.128	8.604	0.048	8.8662e-15
Level 3	Uplandicine	C17 H27 N O7	357.178	7.337	0.048	8.8662e-15
Level 3	Dropropizine	C13 H20 N2 O2	236.152	1.376	0.051	8.8662e-15
Level 3	NP-012381	C24 H26 O10	496.14	8.265	0.053	8.8662e-15
Level 3	sordarin	C27 H40 O8	492.274	4.66	0.057	8.8662e-15
Level 3	Prostaglandin E1	C20 H34 O5	371.267	2.283	0.058	1.76729e-09
Level 3	eberconazole	C18 H14 Cl2 N2	328.053	5.718	0.061	6.23651e-10
Level 3	lotaustralin	C11 H19 N O6	261.121	7.901	0.065	8.8662e-15
Level 3	(S)-(+)-2-Amino-1-propanol	C3 H9 N O	75.0684	6.079	0.065	8.8662e-15
Level 3	Cytarabine	C9 H13 N3 O5	243.085	5.767	0.066	8.8662e-15
Level 3	Isophorone diisocyanate	C12 H18 N2 O2	254.163	1.372	0.068	8.8662e-15
Level 3	Cytidine	C9 H13 N3 O5	265.067	5.811	0.072	8.8662e-15
Level 3	L-alanyl-L-aspartate	C7 H12 N2 O5	204.075	5.46	0.075	8.8662e-15
Level 3	2-{3-[6-(3,5-Dihydroxybenzoyl)-5-(2,4-dihydroxyphenyl)-3-methyl-2-cyclohexen-1-yl]-2,4-dihydroxyphenyl}-5,7-dihydroxy-2,3-dihydro-4H-chromen-4-one	C35 H30 O11	626.18	5.102	0.082	8.8662e-15
Level 3	(1R,2S,3R,4R)-3-[(Cyclopentylmethyl)amino]-4-phenyl-1,2-cyclopentanediol	C17 H25 N O2	275.188	2.441	0.084	8.8662e-15
Level 3	(E,Z)-Gloxazone	C8 H16 N6 O S2	276.082	7.117	0.085	8.8662e-15
Level 3	Cardiopetalidine	C21 H33 N O4	363.241	0.878	0.085	8.8662e-15
Level 3	Tyr-Ala	C12 H16 N2 O4	252.108	1.411	0.085	8.8662e-15
Level 3	1,2-dioctanoyl-1-amino-2,3-propanediol	C19 H37 N O4	343.272	0.584	0.087	1.14351e-08
Level 3	3,4-dihydroxybenzoate-spermidine	C14 H23 N3 O3	283.19	3.97	0.09	8.8662e-15
Level 3	N-[(3S,5S)-5-(3-Benzyl-1,2,4-oxadiazol-5-yl)-1-methyl-3-pyrrolidinyl]-4-(dimethylamino)benzamide	C23 H27 N5 O2	427.205	8.704	0.092	8.8662e-15
Level 3	4-(5-{5-[(2S)-1-(4-Pyridinylmethyl)-2-pyrrolidinyl]-1,2,4-oxadiazol-3-yl}-2-pyridinyl)morpholine	C21 H24 N6 O2	392.202	1.366	0.093	3.17188e-05
Level 3	2949	C12 H22 N2 O4	258.158	1.622	0.094	8.8662e-15
Level 3	(5Z)-3-aminonon-5-enoic acid	C9 H17 N O2	171.126	1.34	0.095	8.8662e-15
Level 3	Piperonyl sulfoxide	C18 H28 O3 S	324.177	1.895	0.095	8.8662e-15
Level 3	2-(benzylamino)-6-methyl-5-(2-methyl-1,3-thiazol-4-yl)nicotinonitrile	C18 H16 N4 S	320.108	7.108	0.096	8.8662e-15
Level 3	norspermidine-2,3-dihydroxybenzoate	C13 H21 N3 O3	267.158	1.622	0.096	8.8662e-15
Level 3	N-succinyl-2-amino-6-ketopimelate	C11 H15 N O8	289.079	5.14	0.097	8.8662e-15
Level 3	1,3,8-naphthalenetriol	C10 H8 O3	176.047	3.104	0.1	8.8662e-15
Level 3	ser-arg	C9 H19 N5 O4	261.144	9.305	0.1	8.8662e-15
Level 3	Dofetilide	C19 H27 N3 O5 S2	441.137	8.946	0.101	8.05923e-08
Level 3	TMK	C15 H30 N4 O5 S	189.1	7.754	0.102	8.8662e-15
Level 3	11-Nitro-1-undecene	C11 H21 N O2	199.157	1.915	0.104	8.8662e-15
Level 3	pro-his	C11 H16 N4 O3	252.122	9.127	0.106	2.27592e-07
Level 3	2-[1-[4,5-Dihydroxy-3-[(2S,3R,4S,5S,6R)-3,4,5-trihydroxy-6-(hydroxymethyl)oxan-2-yl]oxyoxan-2-yl]indol-3-yl]acetic acid	C21 H27 N O11	486.182	7.84	0.107	8.8662e-15
Level 3	Oxomemazine	C18 H22 N2 O2 S	330.14	9.59	0.109	8.8662e-15
Level 3	5-Butyl-2-ethyl-1,3-oxazole	C9 H15 N O	153.115	1.328	0.11	8.8662e-15
Level 3	(1S)-6-Acetamidooctahydro-1-indolizinyl acetate	C12 H20 N2 O3	240.147	1.606	0.11	8.8662e-15
Level 3	2'-deamino-2'-hydroxy-6'-dehydroparomamine	C12 H22 N2 O8	324.153	9.713	0.11	8.8662e-15
Level 3	MQH	C16 H26 N6 O5 S	436.155	7.106	0.113	8.8662e-15
Level 3	dethiobiotin	C10 H18 N2 O3	214.132	1.332	0.115	8.8662e-15
Level 3	NP-010746	C22 H22 O8	436.119	7.939	0.116	8.8662e-15
Level 3	(E)-1-(L-cysteinylglycin-S-yl)-N-hydroxy-ω-(methylsulfanyl)octan-1-imine	C14 H27 N3 O4 S2	365.145	2.954	0.126	8.8662e-15
Level 3	11-Nitro-1-undecene	C11 H21 N O2	199.157	1.049	0.126	8.8662e-15
Level 3	thr-arg	C10 H21 N5 O4	275.159	9.191	0.129	8.8662e-15
Level 3	Rizatriptan	C15 H19 N5	269.163	4.552	0.131	8.8662e-15
Level 3	1-(Methylnitrosoamino)-4-(3-pyridinyl)-1,4-butanediol	C10 H15 N3 O3	225.111	8.119	0.132	7.65055e-10
Level 3	Flurandrenolide	C24 H33 F O6	436.228	1.452	0.133	1.79501e-05
Level 3	Fasoracetam	C10 H16 N2 O2	196.121	1.342	0.134	8.8662e-15
Level 3	Pregabalin	C8 H17 N O2	159.126	5.05	0.144	8.8662e-15
Level 3	4-Piperidinecarboxamide	C6 H12 N2 O	128.095	9.111	0.145	8.8662e-15
Level 3	salirasib	C22 H30 O2 S	358.196	0.609	0.147	1.3392e-05
Level 3	Hypoxanthine	C5 H4 N4 O	136.039	2.969	0.148	8.8662e-15
Level 3	Bufalin	C24 H34 O4	386.249	3.622	0.149	3.79692e-05
Level 3	amicoumacin A	C20 H29 N3 O7	423.202	3.601	0.151	4.66058e-06
Level 3	Hydroxyamphetamine	C9 H13 N O	151.1	3.106	0.152	8.8662e-15
Level 3	(2S)-3-Methyl-2-({[(3S,4S,5R)-2,3,4-trihydroxy-5-(hydroxymethyl)tetrahydro-2-furanyl]methyl}amino)butanoic acid (non-preferred name)	C11 H21 N O7	279.132	7.657	0.161	8.8662e-15
Level 3	665098	C15 H14 O3 S	274.068	2.599	0.161	8.8662e-15
Level 3	nalidixate	C12 H12 N2 O3	232.085	1.926	0.162	8.8662e-15
Level 3	NP-000797	C27 H30 O12	568.161	7.386	0.164	8.8662e-15
Level 3	N-(3-acetamidopropyl)-4-aminobutanal	C9 H18 N2 O2	186.137	4.265	0.165	8.8662e-15
Level 3	N-acetyl -D- glucosaminitol	C8 H17 N O6	223.106	7.65	0.165	8.8662e-15
Level 3	sn-glycero-3-phospho-1-inositol	C9 H19 O11 P	334.066	8.989	0.168	8.8662e-15
Level 3	1-Methyl-3-(1,3-thiazol-2-yl)-1H-indole	C12 H10 N2 S	214.057	5.984	0.169	8.8662e-15
Level 3	Gly-Arg	C8 H17 N5 O3	231.133	9.288	0.17	2.13763e-09
Level 3	3-[2-(6,7-dihydroxy-1,2,4a-trimethylspiro[3,4,6,7,8,8a-hexahydro-2H-naphthalene-5,2'-oxirane]-1-yl)ethyl]-2-hydroxy-2H-furan-5-one	C20 H30 O6	383.23	2.134	0.173	1.85832e-06
Level 3	3740	C13 H18 N6 O5	338.134	4.234	0.173	8.8662e-15
Level 3	mavorixafor	C21 H27 N5	349.225	0.901	0.174	8.8662e-15
Level 3	4-guanidinobutyraldehyde	C5 H11 N3 O	129.09	8.903	0.175	8.8662e-15
Level 3	lys-leu	C12 H25 N3 O3	259.19	8.222	0.175	8.8662e-15
Level 3	glycine	C2 H5 N O2	75.032	7.729	0.177	8.8662e-15
Level 3	S-3-hydroxybutanoyl-D-alanine	C7 H13 N O4	175.084	7.831	0.183	8.8662e-15
Level 3	(5aS,9S,9aR)-9b-Hydroxy-6,6,9a-trimethyl-3-oxo-1,3,5,5a,6,7,8,9,9a,9b-decahydronaphtho[1,2-c]furan-9-yl N-acetylvalinate	C22 H33 N O6	407.228	3.599	0.186	0.000156591
Level 3	3-{2-[(1R,4aS,5R,6R,8aS)-6-hydroxy-5-(hydroxymethyl)-5,8a-dimethyl-2-methylidene-decahydronaphthalen-1-yl]-1-hydroxyethyl}-2,5-dihydrofuran-2-one	C20 H30 O5	367.236	3.601	0.187	8.50924e-05
Level 3	γ-L-glutamyl-L-orornithine-δ-lactam	C10 H17 N3 O4	243.122	8.128	0.19	5.65904e-09
Level 3	L-1-glycero-3-phosphocholine	C8 H21 N O6 P	257.103	9.215	0.191	8.8662e-15
Level 3	NP-000797	C27 H30 O12	568.161	8.62	0.192	0.000152184
Level 3	Thromboxane B3	C20 H32 O6	385.246	3.607	0.192	2.87424e-05
Level 3	O-glutaroyl-L-carnitine	C12 H21 N O6	275.137	7.509	0.194	8.8662e-15
Level 3	triethylamine	C6 H15 N	101.12	2.98	0.194	6.49199e-06
Level 3	1-Methyl-3-(1,3-thiazol-2-yl)-1H-indole	C12 H10 N2 S	214.058	5.052	0.2	8.8662e-15
Level 3	N-[(3S,5S)-5-(3-Benzyl-1,2,4-oxadiazol-5-yl)-1-methyl-3-pyrrolidinyl]-4-(dimethylamino)benzamide	C23 H27 N5 O2	405.212	2.157	0.202	7.64973e-07
Level 3	beta-Alanyl-L-arginine	C9 H19 N5 O3	245.149	9.152	0.203	8.8662e-15
Level 3	Leu-arg	C12 H25 N5 O3	287.196	8.37	0.203	1.05336e-10
Level 3	Propantheline	C16 H26 N2 O3	294.194	1.049	0.212	1.29069e-08
Level 3	Dimetofrine	C11 H17 N O4	227.116	5.406	0.214	8.8662e-15
Level 3	Cardiopetalidine	C21 H33 N O4	363.241	0.665	0.214	8.8662e-15
Level 3	L-methionine	C5 H11 N O2 S	149.051	1.65	0.216	4.09062e-07
Level 3	3'-deoxythymidine	C10 H14 N2 O4	226.095	8.124	0.219	6.98192e-08
Level 3	L-alpha-Glutamyl-N~5~-(diaminomethylene)-L-ornithine	C11 H21 N5 O5	303.155	9.298	0.224	8.8662e-15
Level 3	deoxycytidine	C9 H13 N3 O4	227.09	4.266	0.226	8.8662e-15
Level 3	hercynine	C9 H16 N3 O2	197.116	8.693	0.226	8.8662e-15
Level 3	N6-(D-psicosyl)-L-lysine	C12 H24 N2 O7	308.158	9.56	0.236	8.8662e-15
Level 3	N-methylethanolamine phosphate	C3 H10 N O4 P	155.035	6.953	0.237	8.8662e-15
Level 3	(1R,6R)-1,4,5,5a,6,9-hexahydrophenazine-1,6-dicarboxylate	C14 H14 N2 O4	272.079	5.28	0.241	8.8662e-15
Level 3	cyclopentylamine	C5 H11 N	85.0892	8.669	0.241	8.8662e-15
Level 3	(2S,3S,7R)-2-amino-3-amino-7-hydroxy-8-(2-iminoimidazolidin-4-yl)octanoate	C11 H23 N5 O3	273.18	8.585	0.242	8.8662e-15
Level 3	moroxydine	C6 H13 N5 O	171.112	4.86	0.244	8.8662e-15
Level 3	Leu-arg	C12 H25 N5 O3	287.196	8.088	0.245	8.8662e-15
Level 3	5-methyl-2'-deoxycytidine	C10 H15 N3 O4	241.106	4.025	0.248	8.8662e-15
Level 3	L-glutamate γ-methyl ester	C6 H11 N O4	161.069	8.029	0.251	3.35382e-07
Level 3	3-[(E)-2-[(1R,4aS,5R,6R,8aR)-6-hydroxy-5-(hydroxymethyl)-5,8a-dimethyl-2-methylidene-decahydronaphthalen-1-yl]ethenyl]-2,5-dihydrofuran-2-one	C20 H28 O4	349.225	3.596	0.254	6.26002e-05
Level 3	Ipronidazole	C7 H11 N3 O2	169.085	3.647	0.255	1.13087e-07
Level 3	N-methylputrescine	C5 H14 N2	102.116	8.673	0.258	8.8662e-15
Level 3	Heliotrine	C16 H27 N O5	313.189	4.984	0.267	1.19042e-08
Level 3	4-methylene diaminopimelate	C8 H14 N2 O4	202.095	8.102	0.269	8.8662e-15
Level 3	2-oxo-4-methylthiobutanoate	C5 H8 O3 S	148.019	8.108	0.27	2.9424e-08
Level 3	N-formyl-D-kynurenine	C11 H12 N2 O4	236.08	5.452	0.271	1.46539e-07
Level 3	N-acetylputrescine	C6 H14 N2 O	130.111	5.986	0.272	6.76707e-09
Level 3	Imagabalin	C9 H19 N O2	173.142	4.44	0.279	8.8662e-15
Level 3	(5Z)-3-aminonon-5-enoic acid	C9 H17 N O2	171.126	2.846	0.281	8.8662e-15
Level 3	N-hydroxy-N-succinylcadaverine	C9 H18 N2 O4	218.127	7.544	0.281	0.0086875
Level 3	L-Methionine sulfoxide	C5 H11 N O3 S	165.046	8.119	0.282	2.36316e-08
Level 3	5-hydroxy-γ-coniceine	C8 H15 N O	141.115	0.85	0.283	7.3839e-08
Level 3	(2E,6E,10E,14E)-2,6,10,14-tetramethylhexadeca-2,6,10,14-tetraene-1,16-diol	C20 H34 O2	306.256	0.617	0.292	8.8662e-15
Level 3	2-Isobutyl-3-methylpyrazine	C9 H14 N2	150.116	2.273	0.305	8.8662e-15
Level 3	dinotefuran	C7 H14 N4 O3	202.107	7.615	0.305	8.8662e-15
Level 3	N-Methylisopelletierine	C9 H17 N O	155.131	4.433	0.307	8.8662e-15
Level 3	ancymidol	C15 H16 N2 O2	256.121	0.65	0.308	8.8662e-15
Level 3	choline sulfate	C5 H14 N O4 S	183.057	3.377	0.309	8.8662e-15
Level 3	2,4-diacetamido-2,4,6-trideoxy-α-D-mannopyranose	C10 H18 N2 O5	246.121	8.095	0.31	3.89716e-08
Level 3	4-Guanidinobutyric acid	C5 H11 N3 O2	145.085	6.886	0.313	8.8662e-15
Level 3	Bis(2-ethylhexyl) phthalate	C24 H38 O4	390.277	0.573	0.313	3.72007e-05
Level 3	linoleoyl ethanolamide	C20 H37 N O2	323.282	0.622	0.314	1.23598e-09
Level 3	(2S,3S)-3-methyl-L-phenylalanine	C10 H13 N O2	179.095	0.804	0.319	0.0214617
Level 3	5-Hydroxyindolepyruvate	C11 H9 N O4	219.053	5.425	0.319	3.45415e-06
Level 3	Nifurpirinol	C12 H10 N2 O4	246.064	5.398	0.319	8.8662e-15
Level 3	DL-Carnitine	C7 H15 N O3	161.105	7.258	0.326	5.32517e-07
Level 3	N-(1-Benzothiophen-3-yl)-N'-(3-cyclopropyl-1-methyl-1H-pyrazol-5-yl)urea	C16 H16 N4 O S	334.087	7.372	0.331	2.0234e-08
Level 3	N-methylacetamide	C3 H7 N O	73.0528	7.664	0.332	8.84612e-07
Level 3	5-guanidino-3-methyl-2-oxopentanoate	C7 H13 N3 O3	187.096	7.37	0.335	9.29717e-07
Level 3	(2S)-3-Phenyl-2-({[(3S,4S,5R)-2,3,4-trihydroxy-5-(hydroxymethyl)tetrahydro-2-furanyl]methyl}amino)propanoic acid (non-preferred name)	C15 H21 N O7	327.132	8.126	0.336	0.000114284
Level 3	G-418	C20 H40 N4 O10	496.275	9.239	0.336	8.8662e-15
Level 3	2-(Cyclohexylmethylidene)-1,2,3,4-tetrahydronaphthalen-1-one	C17 H20 O	240.147	8.147	0.337	8.8662e-15
Level 3	clomethiazole	C6 H8 Cl N S	161.007	6.714	0.338	8.8662e-15
Level 3	asn-pro	C9 H15 N3 O4	229.106	7.69	0.344	4.22842e-05
Level 3	phenanthrene	C14 H10	178.078	7.454	0.344	1.49375e-06
Level 3	Hypoxanthine	C5 H4 N4 O	136.038	4.735	0.348	0.00293328
Level 3	glycine betaine	C5 H12 N O2	119.095	5.655	0.349	8.8662e-15
Level 3	D-galactosamine 6-phosphate	C6 H14 N O8 P	259.046	6.21	0.351	1.43368e-05
Level 3	5-methoxybenzimidazole	C8 H8 N2 O	148.064	0.967	0.353	8.8662e-15
Level 3	Amorolfine	C21 H35 N O	317.272	1.153	0.354	1.40456e-06
Level 3	Valeroidine	C13 H23 N O3	241.168	0.801	0.357	7.52633e-09
Level 3	6-hydroxy-2-(6-oxo-1-oxaspiro[2.5]octa-4,7-dien-2-yl)-1-benzofuran-3-one	C15 H10 O5	270.053	0.631	0.377	8.8662e-15
Level 3	L-3-cyclohex-2'-enylalanine	C9 H15 N O2	169.11	0.852	0.378	7.89078e-11
Level 3	L-Alanyl-L-proline	C8 H14 N2 O3	186.1	7.589	0.38	1.16024e-09
Level 3	Enilconazole	C14 H14 Cl2 N2 O	296.048	7.323	0.383	9.48477e-06
Level 3	sordarin	C27 H40 O8	492.274	4.411	0.384	0.0154486
Level 3	N-8-Nonenoylglycine	C11 H19 N O3	213.136	0.967	0.386	2.66793e-07
Level 3	ε-(γ-L-glutamyl)-L-lysine	C11 H21 N3 O5	275.148	9.481	0.391	8.8662e-15
Level 3	O-butanoyl-L-carnitine	C11 H22 N O4	231.147	0.969	0.393	7.58813e-08
Level 3	O-glycolyl-L-carnitine	C9 H18 N O5	221.126	7.347	0.398	1.95204e-08
Level 3	2-pyrrolidone	C4 H7 N O	85.0527	7.099	0.401	6.05027e-08
Level 3	4-(1H-pyrazol-1-yl)-N,N-bis(2-pyridinylmethyl)benzenesulfonamide	C21 H19 N5 O2 S	405.124	7.708	0.402	1.34401e-05
Level 3	Tramadol-N,N-didesmethyl	C14 H21 N O2	235.157	4.219	0.403	2.04392e-05
Level 3	L-2-aminodecanoate	C10 H21 N O2	187.157	3.947	0.406	6.98551e-07
Level 3	Vorinostat	C14 H20 N2 O3	264.148	0.856	0.41	2.361e-07
Level 3	diazepinone riboside	C10 H16 N2 O5	244.106	7.792	0.414	3.91632e-09
Level 3	4-(γ-L-glutamylamino)butanal	C9 H16 N2 O4	216.111	7.794	0.42	1.29214e-06
Level 3	4-(1H-pyrazol-1-yl)-N,N-bis(2-pyridinylmethyl)benzenesulfonamide	C21 H19 N5 O2 S	405.124	7.997	0.422	0.000230705
Level 3	2,4-DIMETHYL-2-IMIDAZOLINE	C5 H10 N2	98.0844	3.717	0.422	9.41828e-10
Level 3	N~6~,N~6~-Dimethyllysine	C8 H18 N2 O2	174.137	9.198	0.429	8.8662e-15
Level 3	FLK	C21 H34 N4 O4	203.127	9.442	0.433	1.27364e-08
Level 3	Acetyl-β-methylcholine	C8 H17 N O2	159.126	5.784	0.435	1.64144e-07
Level 3	tyramine 4-O-β-D-glucopyranoside	C14 H21 N O6	299.137	5.998	0.436	1.63776e-06
Level 3	L-alanyl-L-aspartate	C7 H12 N2 O5	204.075	8.722	0.437	8.8662e-15
Level 3	2-aminoprop-2-enoate	C3 H5 N O2	87.032	9.166	0.442	8.8662e-15
Level 3	N-Acetylornithine	C7 H14 N2 O3	174.1	7.701	0.45	1.54777e-08
Level 3	1-(3-aminopropyl)-4-aminobutanal	C7 H16 N2 O	144.126	5.868	0.451	0.000112667
Level 3	ethyl 2-cyano-3-[(2-oxoazepan-3-yl)amino]acrylate	C12 H17 N3 O3	251.127	9.298	0.451	6.50727e-08
Level 3	L-Aspartic acid	C4 H7 N O4	133.037	9.159	0.453	8.8662e-15
Level 3	α-picoline N-oxide	C6 H8 N O	111.068	7.704	0.453	3.78362e-07
Level 3	Hypoxanthine	C5 H4 N4 O	136.038	1.721	0.454	5.30293e-05
Level 3	2-pyrrolidone	C4 H7 N O	85.0528	6.817	0.457	1.25987e-07
Level 3	L-prolyl-L-proline dipeptide	C10 H16 N2 O3	212.116	7.907	0.458	0.00242769
Level 3	3-[(E)-2-[(1R,4aS,5R,6R,8aR)-6-hydroxy-5-(hydroxymethyl)-5,8a-dimethyl-2-methylidene-decahydronaphthalen-1-yl]ethenyl]-2,5-dihydrofuran-2-one	C20 H28 O4	349.225	0.666	0.46	1.38084e-07
Level 3	3-oxo-2,11-dioxatricyclo[5.4.0.0â´,â¸]undeca-5,9-diene-10-carboxamide	C10 H9 N O4	207.053	1.808	0.46	3.28585e-07
Level 3	Anhalamine	C11 H15 N O3	209.105	5.612	0.462	1.76906e-08
Level 3	N-(2-Cyanoethyl)-L-glutamine	C8 H13 N3 O3	199.096	8.119	0.462	2.7608e-05
Level 3	L,L-diaminopimelate	C7 H14 N2 O4	190.095	7.871	0.466	4.42997e-08
Level 3	dimethylsuberimidate	C10 H20 N2 O2	200.152	0.671	0.47	0.000331425
Level 3	6-(1,2,3,4-Tetrahydro-6-methoxy-2-naphthyl)-2(1H)-pyridone	C16 H17 N O2	255.126	0.631	0.472	6.10036e-06
Level 3	N6-Acetyl-L-lysine	C8 H16 N2 O3	188.116	7.785	0.472	4.08855e-09
Level 3	N-cyclohexylformamide	C7 H13 N O	127.1	5.906	0.473	1.89602e-06
Level 3	butalbital	C11 H16 N2 O3	224.116	9.281	0.474	1.42294e-06
Level 3	N-carbamoylputrescine	C5 H13 N3 O	131.106	4.91	0.474	2.41479e-08
Level 3	succinamide	C4 H8 N2 O2	116.059	2.221	0.475	1.8778e-07
Level 3	3-isopropylcatechol	C9 H12 O2	152.084	0.854	0.479	1.11785e-08
Level 3	guanidinoacetate	C3 H7 N3 O2	117.054	7.44	0.48	2.67273e-10
Level 3	vinylglycine	C4 H7 N O2	101.048	8.11	0.486	3.47318e-06
Level 3	N6-methyl-L-lysine	C7 H16 N2 O2	160.121	9.043	0.489	4.12363e-05
Level 3	5-methyl-2'-deoxycytidine	C10 H15 N3 O4	241.106	9.24	0.499	1.91299e-09
Level 3	N2-acetyl-L-Lysine	C9 H18 N2 O3	202.132	7.7	0.499	3.35547e-06
Level 3	N-cyclohexylformamide	C7 H13 N O	127.1	5.788	0.506	0.000177207
Level 3	γ-L-glutamyl-L-threonine	C9 H16 N2 O6	248.101	8.627	0.507	4.51864e-05
Level 3	2,4-diaminoanisole	C7 H10 N2 O	140.095	0.869	0.512	0.000400304
Level 3	Cytosine	C4 H5 N3 O	111.043	4.168	0.518	5.81096e-07
Level 3	N-hydroxy-N-succinylcadaverine	C9 H18 N2 O4	218.127	9.227	0.52	1.10907e-05
Level 3	Imagabalin	C9 H19 N O2	173.142	4.941	0.526	5.24651e-08
Level 3	L-homocitrulline	C7 H15 N3 O3	189.111	8.105	0.528	0.00229701
Level 3	2,3-diamino-2,3-dideoxy-D-glucopyranose	C7 H16 N2 O3	176.116	9.828	0.531	3.18228e-06
Level 3	Adenosine	C10 H13 N5 O4	267.096	2.326	0.531	0.000128123
Level 3	HNK	C16 H27 N7 O5	379.197	4.427	0.535	0.0128494
Level 3	N1-[3-(2-Chlorophenyl)-5-methyl-4-isoxazolyl]-6-fluoro-2-methyl-1,2,3,4-tetrahydro-1-quinolinecarboxamide	C21 H19 Cl F N3 O2	421.098	7.706	0.536	0.0148671
Level 3	1792886	C22 H45 N O	339.35	0.646	0.538	0.00218929
Level 3	1-phenyl-1-hexanol	C12 H18 O	178.136	0.61	0.548	1.9972e-08
Level 3	Histidylglycine	C8 H12 N4 O3	212.091	9.28	0.548	7.34054e-05
Level 3	4-guanidinobutyramide	C5 H12 N4 O	144.101	5.896	0.549	2.24495e-06
Level 3	oleoyl ethanolamide	C20 H39 N O2	325.298	0.619	0.551	0.000311409
Level 3	Υ-L-Glutamyl-L-glutamic acid	C10 H16 N2 O7	276.096	8.675	0.552	2.56485e-05
Level 3	Leucylproline	C11 H20 N2 O3	228.147	7.197	0.553	5.98252e-05
Level 3	phenacetin	C10 H13 N O2	179.095	6.035	0.557	0.00341418
Level 3	1-O-isobutyryl-β-D-glucose	C10 H18 O7	250.104	8.209	0.557	0.00600614
Level 3	3-Hydroxy-2-methylpyridine	C6 H7 N O	109.053	0.775	0.557	0.000153425
Level 3	(3R,4R)-N-(3-Cyanophenyl)-4-hydroxy-3-{[4-(2-methoxyethoxy)benzoyl]amino}-1-azepanecarboxamide	C24 H28 N4 O5	452.202	1.437	0.561	0.0349241
Level 3	Nicotinic acid	C6 H5 N O2	123.032	2.533	0.561	8.8662e-15
Level 3	pyrrolidine	C4 H9 N	71.0735	8.845	0.561	2.46047e-08
Level 3	L-Histidine	C6 H9 N3 O2	155.07	9.517	0.567	0.00017229
Level 3	Formoterol	C19 H24 N2 O4	344.174	0.831	0.571	3.73464e-05
Level 3	4-dimethylamino-L-phenylalanine	C11 H16 N2 O2	208.121	6.6	0.573	0.00044094
Level 3	ectoine	C6 H10 N2 O2	142.074	6.064	0.574	6.35406e-06
Level 3	4-hydroxy-L-leucine	C6 H13 N O3	147.09	7.556	0.578	0.00034711
Level 3	γ-glutamyltyramine	C13 H18 N2 O4	266.127	1.619	0.579	2.81677e-05
Level 3	N1-citryl-N3-oct-2-enoyl-N3-hydroxy-1,3-diaminopropane	C17 H28 N2 O8	388.185	8.201	0.582	0.0136759
Level 3	(3S)-3-(1,3-Benzoxazol-2-yl)-N-[4-(trifluoromethoxy)phenyl]-1-pyrrolidinecarboxamide	C19 H16 F3 N3 O3	391.109	8.282	0.584	0.000227474
Level 3	Acetylarginine	C8 H16 N4 O3	216.122	7.539	0.584	1.98076e-08
Level 3	Prolylleucine	C11 H20 N2 O3	228.147	7.957	0.584	0.000375725
Level 3	geranylgeraniol	C20 H34 O	290.261	0.597	0.59	0.017745
Level 3	Putrescine	C4 H12 N2	88.1001	8.845	0.59	1.82211e-08
Level 3	4-methylene-L-glutamine	C6 H10 N2 O3	158.069	7.592	0.592	0.000552034
Level 3	2-phenylethanimine	C8 H9 N	119.073	6.013	0.595	0.00378995
Level 3	gabapentin	C9 H17 N O2	171.126	0.876	0.602	0.00150747
Level 3	N-acetyl-L-ornithine	C7 H14 N2 O3	174.101	7.894	0.608	0.0010113
Level 3	Betaine	C5 H11 N O2	117.079	0.882	0.612	7.05554e-05
Level 3	6-aminohexanoate linear dimer	C12 H24 N2 O3	244.179	5.402	0.614	4.0391e-06
Level 3	3-isochromanone	C9 H8 O2	148.052	6.009	0.615	0.00752477
Level 3	δ-Valerolactam	C5 H9 N O	99.0684	0.852	0.616	5.68582e-05
Level 3	MLS002154212-01!Canrenoic acid potassium salt2181-04-6	C22 H29 K O4	357.215	4.421	0.619	0.0238203
Level 3	dimethylsuberimidate	C10 H20 N2 O2	200.152	0.862	0.621	0.00118687
Level 3	3-Pyridinol	C5 H5 N O	95.0371	0.698	0.623	4.82842e-05
Level 3	N,N-Diethylethanolamine	C6 H15 N O	117.115	4.248	0.623	0.00422526
Level 3	4-nitrophenyl octanoate	C14 H20 N O4	267.147	0.822	0.625	0.00176299
Level 3	N-propanoyl-γ-L-glutamyl-L-orornithine-δ-lactam	C13 H21 N3 O5	299.148	8.274	0.626	0.0221008
Level 3	2-phenylacetamidine	C8 H10 N2	134.084	4.333	0.629	0.00178408
Level 3	fenuron	C9 H12 N2 O	164.095	0.69	0.63	2.68105e-05
Level 3	L-Phenylalanine	C9 H11 N O2	165.079	6.013	0.63	0.0382834
Level 3	N-(2-Cyanoethyl)-L-glutamine	C8 H13 N3 O3	199.096	5.709	0.634	0.00125209
Level 3	β-homoleucine	C7 H15 N O2	145.11	6.154	0.634	0.00015642
Level 3	deoxycytidine	C9 H13 N3 O4	227.09	7.881	0.64	0.00202758
Level 3	N6-Acetyl-L-lysine	C8 H16 N2 O3	188.116	7.522	0.645	0.00133078
Level 3	clavulanate	C8 H9 N O5	199.047	2.555	0.647	0.0497484
Level 3	commendamide	C18 H35 N O4	329.257	0.617	0.647	5.35147e-06
Level 3	Methyprylon	C10 H17 N O2	183.126	0.816	0.647	0.00124715
Level 3	Pipecolic acid	C6 H11 N O2	129.079	6.826	0.65	0.00081015
Level 3	11-Aminoundecanoic acid	C11 H23 N O2	201.173	3.503	0.652	0.00121315
Level 3	3-Methylsulfolene	C5 H8 O2 S	132.025	6.672	0.654	0.0104621
Level 3	tabtoxinine-δ-lactam	C7 H12 N2 O4	188.08	8.145	0.657	0.0322686
Level 3	LLK	C18 H36 N4 O4	186.137	9.014	0.659	0.00253499
Level 3	all-trans-13,14-dihydroretinol	C20 H32 O	288.246	0.64	0.661	0.000369276
Level 3	N1-citryl-N3-oct-2-enoyl-N3-hydroxy-1,3-diaminopropane	C17 H28 N2 O8	386.169	8.392	0.663	0.00511111
Level 3	prekainate	C10 H17 N O4	215.116	0.897	0.663	0.00156986
Level 3	diazepinone riboside	C10 H16 N2 O5	244.106	8.094	0.666	0.0339968
Level 3	D-octopine	C9 H18 N4 O4	246.133	7.328	0.667	0.0230855
Level 3	D-(+)-Pyroglutamic Acid	C5 H7 N O3	129.043	8.11	0.668	0.000510082
Level 3	D-octopine	C9 H18 N4 O4	246.133	9.19	0.668	2.7249e-05
Level 3	2-amino,4-nitroanisole	C7 H9 N2 O3	170.069	8.113	0.671	0.00246126
Level 3	arginine-methyl-ester	C7 H16 N4 O2	188.127	8.768	0.671	0.0276207
Level 3	Daidzein	C15 H10 O4	254.058	0.641	0.672	8.91822e-06
Level 3	deoxyamidinoproclavaminate	C9 H16 N4 O3	228.122	8.222	0.672	0.00363998
Level 3	methyl 2-ethyl-4-[(3R,4R,5S)-5-hydroxy-4,5-dimethyl-2-oxooxolan-3-yl]-2-methyl-3-oxobutanoate	C14 H22 O6	268.131	1.191	0.674	0.0178315
Level 3	(2S)-2-aminohex-4-ynoate	C6 H9 N O2	127.063	9.248	0.676	0.000696762
Level 3	L-Glutamic acid	C5 H9 N O4	147.053	8.109	0.686	0.000609443
Level 3	L-alanyl-L-proline	C8 H14 N2 O3	186.1	6.85	0.687	1.66474e-05
Level 3	Glycitein	C16 H12 O5	284.068	0.641	0.69	1.20854e-05
Level 3	cyclo(glycyl-L-prolyl)	C7 H10 N2 O2	154.074	6.85	0.693	9.39364e-06
Level 3	5'-chloroformycin	C10 H12 Cl N5 O4	301.059	0.77	0.694	0.000132042
Level 3	4,5-diamino-1,2,4a,4b,7,8,8a,8b-octahydro-1,3,6,8-tetraazabiphenylene-2,7-dione	C8 H10 N6 O2	222.086	4.176	0.697	0.00392419
Level 3	DL-2-(acetylamino)-3-phenylpropanoic acid	C11 H13 N O3	189.079	6.013	0.698	0.000530086
Level 3	N-Undecanoylglycine	C13 H25 N O3	243.183	0.594	0.699	0.0239848
Level 3	(indol-3-yl)acetyl-L-proline	C15 H16 N2 O3	272.116	0.677	0.704	0.00756161
Level 3	pentanamide	C5 H11 N O	101.084	5.641	0.707	0.00112673
Level 3	EJ4025000	C8 H18 N2 O	158.142	5.155	0.714	0.00269399
Level 3	N-Acetylhistamine	C7 H11 N3 O	153.09	4.894	0.714	0.0151599
Level 3	xanthurenate	C10 H7 N O4	205.038	5.389	0.718	0.00191712
Level 3	Propionylcarnitine	C10 H19 N O4	217.131	6.604	0.719	0.000886256
Level 3	L-tyrosine	C9 H11 N O3	181.074	7.145	0.72	0.00476589
Level 3	cyclopentylamine	C5 H11 N	85.0892	6.464	0.721	0.00578108
Level 3	(E)-Furazolidone	C8 H7 N3 O5	225.038	6.843	0.722	0.000898472
Level 3	Asparaginyl-4-hydroxyproline	C9 H15 N3 O5	245.101	7.395	0.722	0.00305055
Level 3	N-Benzylethanolamine	C9 H13 N O	151.1	0.624	0.724	0.00692943
Level 3	4-methylene-L-glutamine	C6 H10 N2 O3	158.069	8.1	0.727	0.0233062
Level 3	DL-α-Aminocaprylic acid	C8 H17 N O2	159.126	7.122	0.735	0.0538265
Level 3	11343172	C11 H21 N O3	215.152	0.798	0.737	0.00287896
Level 3	Imidazoleacetic acid	C5 H6 N2 O2	126.043	7.678	0.74	0.0160939
Level 3	aspartame	C14 H18 N2 O5	294.121	7.402	0.74	0.015735
Level 3	methylguanidinium	C2 H7 N3	73.064	4.296	0.74	0.0537455
Level 3	(R)-2-aminohexano-6-lactam	C6 H12 N2 O	128.095	6.047	0.743	0.00111027
Level 3	2-Aminoadipic acid	C6 H11 N O4	161.069	7.853	0.748	0.0382536
Level 3	(+/-)12(13)-DiHOME	C18 H34 O4	296.235	0.807	0.75	0.0507147
Level 3	L-Phenylalanine	C9 H11 N O2	165.079	7.375	0.754	0.0263368
Level 3	2-Methylthiazolidine	C4 H9 N S	103.046	6.669	0.758	0.0160349
Level 3	2-nitrocyclohexan-1-one	C6 H10 N O3	143.058	7.855	0.763	0.00564831
Level 3	Acetophenone	C8 H8 O	120.058	3.989	0.767	0.00163858
Level 3	2-Hydroxycinnamic acid	C9 H8 O3	164.047	6.866	0.769	0.00201642
Level 3	amobarbital	C11 H18 N2 O3	226.132	6.339	0.77	0.0172011
Level 3	3-propylidene-Δ 1-pyrroline-5-carboxylate	C7 H9 N O2	139.063	5.706	0.771	0.000909149
Level 3	validamine	C7 H15 N O4	177.1	7.399	0.775	0.00258083
Level 3	ectoine	C6 H10 N2 O2	142.074	7.438	0.779	0.0166436
Level 3	L-Tyrosine	C9 H11 N O3	181.074	6.866	0.782	0.00298612
Level 3	a jasmonate	C12 H18 O3	210.126	0.645	0.789	0.0277967
Level 3	α-Eleostearic acid	C18 H30 O2	278.225	0.634	0.803	0.00373023
Level 3	L-anticapsin	C9 H13 N O4	199.085	5.442	0.805	4.74959e-05
Level 3	methyl (2S)-3-(1H-indol-3-yl)-2-isocyanopropanoate	C13 H13 N2 O2	230.105	5.399	0.805	0.000331425
Level 3	2,6-dihydroxypseudooxynicotine	C10 H14 N2 O3	210.1	0.706	0.806	0.00583595
Level 3	δ-guanidinovalerate	C6 H13 N3 O2	159.101	6.476	0.819	0.0197319
Level 3	Acetylcholine	C7 H15 N O2	145.11	7.498	0.836	0.00307274
Level 3	N-hydroxycadaverine	C5 H14 N2 O	118.111	8.987	0.838	0.00992907
Level 3	D-proline betaine	C7 H14 N O2	143.095	7.242	0.84	0.0167772
Level 3	DL-Stachydrine	C7 H13 N O2	143.095	7.97	0.853	0.0511745
Level 3	Penbutolol	C18 H29 N O2	291.22	0.658	0.868	0.0290414
Level 3	N-acetyl-L-histidine	C8 H11 N3 O3	197.08	7.605	0.881	0.00141391
Level 3	O-methyl anthranilate	C8 H9 N O2	151.063	0.633	0.883	0.0432764
Level 3	cyclo(glycyl-L-prolyl)	C7 H10 N2 O2	154.074	6.676	0.886	0.0147292
Level 3	4-hydroxy-4-methyl-L-glutamate	C6 H11 N O5	177.064	8.321	0.889	0.0451103
Level 3	retronecine	C8 H13 N O2	155.095	7.431	0.906	0.0451971
Level 3	proclavaminate	C8 H14 N2 O4	202.095	7.251	0.924	0.00428079
Level 3	Roxatidine	C17 H26 N2 O3	306.195	0.8	1.071	0.0371854
Level 3	2,4-Toluene diisocyanate	C9 H6 N2 O2	206.069	0.854	1.26	0.00307274
Level 3	NP-004917	C15 H26 O3	236.178	0.78	1.354	0.0134152
Level 3	(9Z)-12,13,17-trihydroxyoctadeca-9-enoate	C18 H34 O5	330.24	0.845	1.355	0.0315907
Level 3	1-Methyladenine	C6 H7 N5	149.07	5.054	1.388	0.0052907
Level 3	hexadecanedioate	C16 H30 O4	284.199	0.626	1.415	0.0228953
Level 3	4-pyridoxolactone	C8 H7 N O3	165.043	1.175	1.427	0.0120379
Level 3	L(-)-Carnitine	C7 H15 N O3	161.105	7.668	1.439	0.00278706
Level 3	4'-R-hydroxy-α-ionylideneacetate	C15 H22 O3	250.157	0.641	1.455	0.0157026
Level 3	4-Pyridoxic acid	C8 H9 N O4	183.053	1.177	1.463	0.00172877
Level 3	formylaminopyrimidine	C7 H10 N4 O	166.085	2.728	1.478	0.0266921
Level 3	swainsonine	C8 H15 N O3	173.105	0.921	1.49	0.00905205
Level 3	NP-020214	C16 H32 O4	310.214	0.62	1.496	0.000401256
Level 3	p-cymene	C10 H14	134.109	0.627	1.501	0.0428517
Level 3	methyl 3,5-ditert-butyl-4-hydroxybenzoate	C16 H24 O3	264.173	0.635	1.506	0.00080716
Level 3	Creatine	C4 H9 N3 O2	131.069	7.477	1.518	0.0228366
Level 3	(1S,6R,11aR,13R,14aS)-1,13-dihydroxy-6-methyl-1H,4H,6H,7H,8H,9H,11aH,12H,13H,14H,14aH-cyclopenta[f]oxacyclotridecan-4-one	C16 H24 O4	298.178	0.64	1.531	0.0212023
Level 3	Palmitoleic Acid	C16 H30 O2	276.209	0.841	1.532	0.0508575
Level 3	NP-001445	C18 H30 O5	308.199	0.64	1.561	0.000715363
Level 3	Compactin diol lactone	C18 H26 O4	306.183	0.643	1.565	0.00461641
Level 3	[(1R,2S,3S,4R,4aS)-2,3-dihydroxy-3,4a,8,8-tetramethyl-4-[(E)-3-oxobut-1-enyl]-2,4,5,6,7,8a-hexahydro-1H-naphthalen-1-yl] acetate	C20 H32 O5	352.222	0.846	1.571	0.00277534
Level 3	tetraethylene glycol	C8 H18 O5	194.115	0.947	1.574	0.0201451
Level 3	Sorbitan, monododecanoate	C18 H34 O6	346.236	0.854	1.575	0.000241559
Level 3	Cetrimonium	C19 H41 N	283.324	1.175	1.587	0.00842337
Level 3	4-hydroxybenzoate hydrazide	C7 H8 N2 O2	152.059	1.159	1.605	0.00452105
Level 3	2,3-dinor-8-iso Prostaglandin F2?	C18 H30 O5	343.236	0.643	1.61	0.000738852
Level 3	Cxa-10	C18 H33 N O4	327.241	0.625	1.61	0.0040493
Level 3	renieratene	C40 H48	528.373	0.651	1.622	0.00461641
Level 3	2,3-dinor-11-epi-prostaglandin F2α	C18 H32 O5	328.225	0.646	1.624	0.00112673
Level 3	Avocadyne Acetate	C19 H34 O4	326.245	0.622	1.627	3.11402e-05
Level 3	WKK	C23 H36 N6 O4	230.138	7.356	1.635	4.44298e-05
Level 3	1,3-dioctanoylglycerol	C18 H34 O5	330.241	0.651	1.638	0.0500004
Level 3	2-(5,6-dihydroxy-1H-indol-2-yl)-1H-indole-5,6-diol	C16 H12 N2 O4	296.08	0.637	1.65	3.79692e-05
Level 3	pentaethylene glycol	C10 H22 O6	238.141	0.623	1.654	0.0314523
Level 3	1,3-Diaminopropane	C3 H10 N2	74.0845	8.933	1.658	2.29882e-09
Level 3	NP-020454	C6 H13 N O	115.1	3.278	1.672	0.0146882
Level 3	2-palmitoylglycerol	C19 H38 O4	330.277	0.616	1.679	0.000226556
Level 3	4β-acetoxyprobotryan-15-one	C17 H26 O4	294.183	0.642	1.692	0.000128969
Level 3	4-methylquinoline	C10 H9 N	143.074	0.637	1.693	1.97835e-06
Level 3	1-Methylguanine	C6 H7 N5 O	165.065	2.274	1.707	2.83145e-05
Level 3	Hexylbenzene	C12 H18	162.141	0.641	1.721	0.00161868
Level 3	L-2-aminooctanedioate	C8 H15 N O4	189.1	1.845	1.737	0.00720116
Level 3	4-hydroxy-L-leucine	C6 H13 N O3	147.09	7.113	1.775	0.00356909
Level 3	Andrographolide	C20 H30 O5	350.207	0.801	1.777	4.0577e-07
Level 3	7-Methylguanine	C6 H7 N5 O	165.065	3.248	1.783	0.000481938
Level 3	2-Methoxy-N-{[(2R,4S,5R)-5-(1-methyl-3-phenyl-1H-pyrazol-5-yl)-1-azabicyclo[2.2.2]oct-2-yl]methyl}acetamide	C21 H28 N4 O2	368.217	0.849	1.792	0.000269081
Level 3	5-(N,N-Dimethylcarbamimidamido)-2-oxopentanoic acid	C8 H15 N3 O3	201.111	6.669	1.796	0.0280184
Level 3	ML-236C	C18 H26 O3	290.188	0.641	1.796	4.02426e-05
Level 3	3-(1H-Indol-3-yl)-N-methylpropanamide	C12 H14 N2 O	202.111	0.638	1.807	1.62745e-05
Level 3	(4aS,9aR)-2-Benzoyl-7-[2-(1H-imidazol-4-yl)ethyl]decahydro-6H-pyrido[3,4-d]azepin-6-one	C21 H26 N4 O2	366.202	0.926	1.817	1.63751e-05
Level 3	12-oxo Phytodienoic Acid	C18 H28 O3	292.204	0.798	1.817	0.000125605
Level 3	4-hydroxy-6-[2-(2-methyl-1,2,4a,5,6,7,8,8a-octahydronaphthalen-1-yl)ethyl]oxan-2-one	C18 H28 O3	274.193	0.798	1.827	7.77696e-05
Level 3	2,3-dinor-11-epi-prostaglandin F2α	C18 H32 O5	328.225	0.8	1.846	4.31753e-06
Level 3	Gonan-3-ol	C17 H28 O	248.214	0.619	1.848	0.00104098
Level 3	3-[(3-Hydroxyundecanoyl)oxy]-4-(trimethylammonio)butanoate	C18 H35 N O5	345.252	0.632	1.857	0.00012063
Level 3	7-methylhypoxanthine	C6 H6 N4 O	150.054	1.298	1.859	4.45627e-05
Level 3	Cholest-4-en-3-one	C27 H44 O	384.339	0.583	1.861	0.000670043
Level 3	(8E,10E,12S)-8,10-Heptadecadiene-4,6-diyne-1,12-diol	C17 H24 O2	260.178	0.799	1.865	9.18128e-05
Level 3	4β-acetoxy-10β,15α-dihydroxyprobotryane	C17 H28 O5	312.194	0.781	1.874	1.47006e-08
Level 3	2-benzoxazolinone	C7 H5 N O2	135.032	1.173	1.878	3.45243e-06
Level 3	4-hydroxyindole-3-carbonyl nitrile	C10 H6 N2 O2	186.043	0.627	1.88	5.88136e-06
Level 3	cyclo(L-alanyl-L-leucyl)	C9 H16 N2 O2	184.121	0.92	1.889	0.000263711
Level 3	3-Methyl-6-oxo-1-phenyl-4-(3-pyridinyl)-6,7-dihydro-1H-pyrazolo[3,4-b]pyridine-5-carbonitrile	C19 H13 N5 O	327.117	8.054	1.897	0.0396642
Level 3	Olean-12-ene-3,16,21,22,23,28-hexol	C30 H50 O6	506.362	0.648	1.901	0.00114795
Level 3	flavolipin	C37 H70 N2 O7	654.517	0.646	1.915	0.0100208
Level 3	(2S)-2-amino-3-oxo-4-phosphooxybutanoate	C4 H8 N O7 P	210.989	5.434	1.926	0.00176724
Level 3	dolichosterone	C28 H46 O5	462.335	0.644	1.928	0.000565754
Level 3	NP-001445	C18 H30 O5	326.209	0.64	1.928	1.37777e-05
Level 3	(S)-(+)-N-Boc-3-pyrrolidinol	C9 H17 N O3	187.121	7.487	1.955	0.000489752
Level 3	5,6-dihydrouracil	C4 H6 N2 O2	114.043	5.058	1.967	0.000636462
Level 3	4-Methyl-6-[(1-methyl-2-piperidinyl)methyl]-5,6-dihydro-2H-pyran-2-one	C13 H21 N O2	223.157	0.686	1.976	0.0505965
Level 3	NP-020214	C16 H32 O4	310.214	0.799	1.978	0.000123266
Level 3	1-hydroxycumene	C9 H12 O	136.089	0.645	1.987	7.21507e-06
Level 3	metharbital	C9 H14 N2 O3	198.1	0.67	1.994	0.00200504
Level 3	2,3-Dinor-11β-prostaglandin F2α	C18 H30 O5	348.191	0.759	1.997	6.11391e-08
Level 3	O-acetylcarnitine	C9 H18 N O4	203.116	7.139	2.015	1.23254e-08
Level 3	NP-001445	C18 H30 O5	308.199	0.774	2.028	4.29682e-09
Level 3	7-methyl-preQ0	C8 H11 N5 O	193.096	1.133	2.033	2.13133e-05
Level 3	NP-005397	C18 H30 O6	324.193	0.782	2.036	3.15122e-08
Level 3	(1S,6R,11aR,13R,14aS)-1,13-dihydroxy-6-methyl-1H,4H,6H,7H,8H,9H,11aH,12H,13H,14H,14aH-cyclopenta[f]oxacyclotridecan-4-one	C16 H24 O4	262.157	0.778	2.042	2.92545e-07
Level 3	D-(+)-Proline	C5 H9 N O2	115.063	1.474	2.055	0.04897
Level 3	Compactin diol lactone	C18 H26 O4	306.183	0.783	2.083	3.32925e-09
Level 3	Cholest-4-en-3-one	C27 H44 O	384.335	0.642	2.106	0.00902742
Level 3	4-HQN	C8 H6 N2 O	146.048	0.676	2.122	0.0261752
Level 3	ML-236C	C18 H26 O3	290.188	0.775	2.128	3.37842e-10
Level 3	methyl 2-ethyl-4-[(3R,4R,5S)-5-hydroxy-4,5-dimethyl-2-oxooxolan-3-yl]-2-methyl-3-oxobutanoate	C14 H22 O6	268.129	1.386	2.142	0.000260442
Level 3	juvenile hormone B3	C16 H26 O4	282.183	0.633	2.147	4.25796e-06
Level 3	estradiol-17β	C18 H24 O2	272.177	0.773	2.159	3.40987e-11
Level 3	28396EFO9I	C28 H43 N	393.34	0.606	2.167	0.000318866
Level 3	3α-hydroxy-3,5-dihydromonacolin L acid	C19 H32 O5	340.225	0.772	2.177	6.46185e-09
Level 3	4β-acetoxyprobotryan-15-one	C17 H26 O4	294.183	0.779	2.197	1.54597e-06
Level 3	9-Nitrooleate	C18 H33 N O4	327.241	0.831	2.219	0.00586297
Level 3	N-{(2S,3R,4E)-3-Hydroxy-1-[(3-O-sulfo-beta-D-threo-hexopyranosyl)oxy]-4-octadecen-2-yl}docosanamide	C46 H89 N O11 S	863.617	0.647	2.219	0.0008765
Level 3	estradiol-17β	C18 H24 O2	272.177	0.64	2.228	2.6255e-07
Level 3	NP-020078	C17 H28 O3	262.193	0.774	2.263	1.73557e-07
Level 3	methylchavicol	C10 H12 O	148.089	0.806	2.28	2.82333e-06
Level 3	Eldecalcitol	C30 H50 O5	490.367	0.639	2.289	9.98751e-05
Level 3	farnesyl acetate	C17 H28 O2	264.209	0.768	2.303	8.09963e-08
Level 3	cholesteryl-β-D-glucoside	C33 H56 O6	548.408	0.641	2.308	2.13925e-06
Level 3	6-(1H-Pyrrol-1-yl)norleucine	C10 H16 N2 O2	196.121	5.503	2.312	0.00421193
Level 3	N~6~,N~6~-Dimethyllysine	C8 H18 N2 O2	174.137	6.954	2.349	0.00485775
Level 3	cyclofenil	C23 H24 O4	364.166	0.771	2.351	6.22786e-06
Level 3	(1R,2R)-2-amino-1-(4-aminophenyl)propane-1,3-diol	C9 H14 N2 O2	182.106	1.262	2.358	0.000474425
Level 3	N-α-acetyl lysine methyl ester	C9 H18 N2 O3	202.132	7.124	2.359	6.62252e-07
Level 3	ginsenoside C-K	C36 H62 O8	622.445	0.649	2.393	1.97988e-07
Level 3	2-methyl-1H-benzimidazole-5-carboxylic acid	C9 H8 N2 O2	176.059	1.168	2.426	6.28458e-05
Level 3	ubiquinol-1	C14 H20 O4	252.136	0.802	2.444	3.39395e-10
Level 3	NSC 117338	C9 H7 N O3	177.043	0.73	2.49	0.000727877
Level 3	estriol	C18 H24 O3	288.172	0.783	2.498	1.49452e-08
Level 3	geranylhydroquinone	C16 H22 O2	246.162	0.82	2.507	2.85423e-08
Level 3	quindoxin	C8 H6 N2 O2	162.043	1.541	2.511	1.62716e-06
Level 3	tetraethylene glycol	C8 H18 O5	194.115	0.612	2.523	0.00161868
Level 3	4-(1-methyl-2-pyrrolidinyl)-3-oxobutanoate	C9 H15 N O3	185.105	5.703	2.555	1.58021e-05
Level 3	NP-019811	C6 H7 N O2	107.037	1.181	2.559	0.000122059
Level 3	Spenolimycin	C15 H26 N2 O7	346.175	0.781	2.568	8.8662e-15
Level 3	propylbenzene	C9 H12	120.094	0.779	2.579	3.16875e-09
Level 3	(Z)-4-hydroxy-3-methylbut-2-enenitrile	C5 H7 N O	97.0528	7.429	2.603	0.0359179
Level 3	streptidine	C8 H18 N6 O4	262.139	7.485	2.606	0.000329728
Level 3	2-[3,5-Dihydroxy-4-(sulfooxy)phenyl]-5,7-dihydroxy-3,4-dihydro-2H-chromen-3-yl 3,4,5-trihydroxybenzoate	C22 H18 O14 S	538.041	0.661	2.642	0.00019068
Level 3	4-methylene-L-glutamate	C6 H9 N O4	159.053	8.074	2.67	8.80203e-05
Level 3	C7-HSL	C11 H19 N O3	213.136	0.651	2.692	1.80383e-08
Level 3	5-(N,N-Dimethylcarbamimidamido)-2-oxopentanoic acid	C8 H15 N3 O3	201.111	6.537	2.772	1.41856e-09
Level 3	(E)-2-methylgeranyl diphosphate	C11 H22 O7 P2	328.084	7.489	2.778	8.69084e-09
Level 3	(+/-)-Telomestatin	C26 H14 N8 O7 S	582.069	0.653	2.854	3.42638e-05
Level 3	(17Z)-N-[(2S,3R,4E)-1-{[2-Acetamido-2-deoxy-beta-D-galactopyranosyl-(1->4)-beta-D-galactopyranosyl-(1->4)-beta-D-glucopyranosyl]oxy}-3-hydroxy-4-octadecen-2-yl]-17-hexacosenamide	C64 H118 N2 O18	1202.84	0.652	2.865	0.000464916
Level 3	N-(3-aminopropyl)acetamide	C5 H12 N2 O	116.095	6.32	2.92	8.8662e-15
Level 3	4-guanidinobutanoate	C5 H11 N3 O2	145.085	7.28	2.972	1.65606e-08
Level 3	Dihydrothymine	C5 H8 N2 O2	128.059	2.639	2.997	0.044135
Level 3	6-phenylhexanoate	C12 H16 O2	192.115	0.708	3.086	0.0500791
Level 3	dehydrolysine	C6 H12 N2 O2	144.09	7.35	3.094	0.00182301
Level 3	RPH	C17 H28 N8 O4	204.111	9.224	3.252	8.8662e-15
Level 3	Articaine	C13 H20 N2 O3 S	284.121	7.487	3.641	4.22842e-05
Level 3	mycalamide A	C24 H41 N O10	503.274	8.779	3.649	2.37077e-06
Level 3	(indol-3-yl)acetyl-L-methionine	C15 H18 N2 O3 S	306.103	7.481	3.771	8.85249e-08
Level 3	L-norleucine	C6 H13 N O2	131.095	6.884	4.178	2.08535e-07
Level 3	δ-guanidinovalerate	C6 H13 N3 O2	159.101	6.261	4.186	8.8662e-15
Level 3	mycosporine serinol	C11 H19 N O6	261.121	1.016	4.201	8.8662e-15
Level 3	L-dihydroanticapsin	C9 H15 N O4	201.1	1.015	4.747	8.8662e-15
Level 3	4-(hydroxymethyl)-3-(5-methylhexanoyl)-5H-furan-2-one	C12 H18 O4	226.121	1.002	4.951	3.66209e-09
Level 3	2-nitrocyclohexan-1-one	C6 H10 N O3	143.058	7.427	5.475	2.16865e-05
Level 3	(-)-indolactam V	C17 H23 N3 O2	301.179	0.69	7.153	1.0097e-05
Level 3	N-[(1S,4S)-4-{3,5-Dimethyl-1-[4-(trifluoromethyl)phenyl]-1H-pyrazol-4-yl}-2-cyclopenten-1-yl]-4-methoxybenzamide	C25 H24 F3 N3 O2	455.175	8.159	7.583	1.58671e-08
Level 3	(2E)-3-[4-(Sulfooxy)phenyl]acrylic acid	C9 H8 O6 S	244.005	7.119	11.128	2.72119e-08
Level 3	4-[1-Cyclohexyl-2-(2-piperidinyl)ethyl]cyclohexanol	C19 H35 N O	293.272	0.593	14.289	8.8662e-15
Level 3	a 2-oxindole-3-acetyl-hexose	C16 H19 N O8	353.11	6.477	17.124	8.8662e-15
Level 4		C13 H26 N3 O P3 S	365.101	7.831	0.009	8.8662e-15
Level 4		C23 H32 N6 O16	648.187	7.733	0.01	8.8662e-15
Level 4		C9 H5 N O	143.037	2.452	0.011	8.8662e-15
Level 4		C8 H14 N6 O7	306.093	7.309	0.015	8.8662e-15
Level 4		C12 H20 N2 O15	432.086	7.846	0.019	8.8662e-15
Level 4		C13 H22 N2 O5 P2 S	380.072	7.844	0.019	8.8662e-15
Level 4		C16 H30 N4 O15	518.172	7.725	0.025	8.8662e-15
Level 4		C18 H26 N6 O8	454.181	4.358	0.027	8.8662e-15
Level 4		C11 H18 N8 O2	294.156	1.403	0.03	8.8662e-15
Level 4		C10 H22 N4 O4	262.164	6.907	0.034	8.8662e-15
Level 4		C9 H13 N3 O9	307.067	7.991	0.036	8.8662e-15
Level 4		C17 H29 N O6	343.199	6.083	0.04	8.8662e-15
Level 4			150.137	6.082	0.044	8.8662e-15
Level 4		C10 H22 N2 O4	234.158	6.974	0.048	8.8662e-15
Level 4		C8 H16 N8 O2	256.14	6.962	0.048	8.8662e-15
Level 4		C11 H23 N O6	265.152	8.178	0.049	8.8662e-15
Level 4		C7 H12 N3 O7 P	281.041	5.815	0.057	8.8662e-15
Level 4		C6 H19 N8 O3 P	282.131	3.851	0.058	8.8662e-15
Level 4		C16 H29 N3 O5	343.21	5.91	0.063	8.8662e-15
Level 4		C11 H24 N2 O5	264.168	9.318	0.067	8.8662e-15
Level 4		C13 H24 N2 O4	272.173	1.381	0.068	8.8662e-15
Level 4		C15 H21 N O5	295.142	1.631	0.071	8.8662e-15
Level 4		C14 H27 N3 O3	285.205	3.313	0.081	8.8662e-15
Level 4		C10 H16 N8 O2	280.14	1.612	0.09	8.8662e-15
Level 4		C3 H7 N3 O	101.059	1.453	0.093	1.70602e-06
Level 4		C11 H23 N O6	265.152	8.016	0.093	8.8662e-15
Level 4		C13 H22 N2 O4	270.158	1.064	0.094	8.8662e-15
Level 4		C10 H17 N3 O2 P2 S	305.052	5.14	0.102	8.8662e-15
Level 4		C13 H12 N2 O S	244.067	6.86	0.105	8.8662e-15
Level 4		C10 H21 N O5	235.142	7.69	0.124	8.8662e-15
Level 4		C9 H8 N2 O2 P2	238.006	8.195	0.125	8.96867e-09
Level 4		C17 H29 N3 O17	547.148	7.86	0.13	8.8662e-15
Level 4		C7 H21 N8 O3 P	296.146	2.979	0.133	8.8662e-15
Level 4		C8 H15 N7 O3	257.124	7.538	0.133	8.8662e-15
Level 4		C16 H27 N3 O4	325.2	2.767	0.135	8.8662e-15
Level 4		C10 H21 N O5	235.142	7.529	0.135	8.8662e-15
Level 4			242.176	5.207	0.142	8.8662e-15
Level 4		C6 H11 N3 O2	157.085	8.906	0.149	8.8662e-15
Level 4		C11 H23 N O6	265.152	7.489	0.152	8.8662e-15
Level 4		C8 H15 N3	153.127	8.688	0.155	8.8662e-15
Level 4		C13 H22 N2 O3	254.163	4.548	0.161	8.8662e-15
Level 4		C9 H16 O2 S	188.087	0.921	0.17	8.8662e-15
Level 4		C13 H29 N	199.23	1.296	0.175	8.8662e-15
Level 4		C13 H26 O8	310.162	2.247	0.181	8.8662e-15
Level 4		C11 H19 N O5	245.126	5.406	0.184	8.8662e-15
Level 4		C6 H9 N7 O4	243.072	6.048	0.187	7.47914e-07
Level 4		C12 H19 N3 O4	269.137	8.095	0.187	8.05678e-09
Level 4		C12 H26 N2 O2	230.2	7.22	0.192	8.8662e-15
Level 4		C10 H10 N4 O3 S	266.047	0.74	0.195	8.8662e-15
Level 4		C7 H12 N5 O5 P	277.056	7.262	0.199	2.75434e-09
Level 4			198.037	7.8	0.201	2.84194e-07
Level 4			173.031	5.094	0.203	8.8662e-15
Level 4		C5 H9 N4 O2 P S	220.018	7.791	0.205	8.64233e-07
Level 4		C14 H26 N4 O2	282.205	3.377	0.222	8.8662e-15
Level 4		C17 H24 N4 O5	364.174	1.406	0.226	8.90287e-08
Level 4		C5 H5 N9	191.067	7.35	0.226	8.8662e-15
Level 4		C9 H3 N O4	189.005	5.091	0.231	8.8662e-15
Level 4		C21 H37 N O	319.288	1.274	0.24	8.38588e-09
Level 4		C14 H25 N O5	287.173	1.098	0.244	8.8662e-15
Level 4		C8 H11 N9 O2	265.104	8.161	0.255	8.8662e-15
Level 4		C10 H22 N2 O5	250.153	9.44	0.256	8.8662e-15
Level 4		C4 H6 N8 O2	198.062	4.744	0.265	4.96696e-08
Level 4		C8 H18 N3 P3	249.072	4.354	0.269	3.52998e-08
Level 4			139.061	6.961	0.275	8.8662e-15
Level 4		C21 H33 N O5	379.236	0.867	0.276	1.03539e-09
Level 4		C7 H9 N9	219.098	8.701	0.281	8.8662e-15
Level 4		C21 H37 N	303.292	0.866	0.285	0.0514335
Level 4		C14 H22 N6 O3	322.175	6.731	0.29	8.8662e-15
Level 4		C7 H8 N8 O4	268.067	6.107	0.293	8.8662e-15
Level 4		C14 H24 N2 O4	284.174	5.589	0.295	7.73124e-08
Level 4		C17 H35 N O2	285.267	2.119	0.299	8.49839e-07
Level 4		C4 H8 N10	196.094	8.915	0.306	8.8662e-15
Level 4		C5 H8 N8	180.087	6.96	0.307	8.8662e-15
Level 4		C16 H33 N3 O3	315.252	7.641	0.321	8.8662e-15
Level 4		C26 H41 N O4	431.303	1.958	0.337	3.94258e-08
Level 4		C10 H20 N2 O5	248.137	9.241	0.338	8.8662e-15
Level 4		C38 H64 N9 O3 P3	787.434	9.714	0.343	1.26413e-05
Level 4			150.618	10.512	0.346	2.3375e-08
Level 4		C3 H7 N7 O2 S	205.039	3.396	0.355	8.8662e-15
Level 4		C10 H21 N S	187.14	0.87	0.355	7.58539e-10
Level 4		C11 H25 N3 O	215.2	7.94	0.357	8.8662e-15
Level 4		C6 H9 N9 O2	239.088	8.141	0.357	8.8662e-15
Level 4		C21 H16 O5 S	380.072	7.494	0.37	6.35073e-07
Level 4		C26 H43 N9 O7	593.328	9.511	0.371	6.83339e-05
Level 4		C38 H56 N4 O7 P2	742.364	7.752	0.376	5.86424e-09
Level 4		C5 H11 N3	113.095	8.437	0.378	8.8662e-15
Level 4		C11 H19 N5 O2	253.154	5.731	0.379	8.8662e-15
Level 4		C5 H9 N3 O3 P2	221.012	3.396	0.38	8.8662e-15
Level 4		C10 H23 N O8	285.144	7.956	0.38	0.000909749
Level 4		C15 H31 N3 O3	301.237	10.588	0.382	4.04484e-07
Level 4		C11 H23 N O6	265.152	7.707	0.389	8.8662e-15
Level 4		C7 H18 N5 O4 P	267.11	7.709	0.389	1.28284e-07
Level 4		C23 H41 N	331.323	0.648	0.395	0.00452691
Level 4		C21 H37 N	303.292	0.647	0.401	0.00892421
Level 4		C10 H21 N O5	235.142	7.379	0.42	1.45531e-05
Level 4		C11 H29 N4 O7 P	360.176	8.108	0.427	0.000109929
Level 4		C5 H9 N7 O	183.087	7.209	0.429	1.653e-09
Level 4		C17 H30 N10 O7	486.228	8.571	0.434	0.0069493
Level 4		C11 H19 N O2	197.142	0.801	0.438	7.10842e-07
Level 4		C11 H23 N3 O12 S	421.098	8.001	0.439	0.00654244
Level 4		C11 H22 N2 O6	278.148	9.27	0.451	3.19868e-07
Level 4			211.093	7.91	0.454	2.00284e-06
Level 4		C11 H19 N O2	197.142	0.65	0.455	8.8662e-15
Level 4			137.042	2.491	0.458	1.66319e-06
Level 4		C5 H8 N8 O	196.082	7.696	0.464	4.60727e-09
Level 4		C22 H47 N O	341.365	0.647	0.464	0.00249999
Level 4		C9 H20 N2 O	172.158	4.7	0.469	3.60758e-05
Level 4		C7 H14 N2 O	142.111	5.548	0.469	0.011477
Level 4		C H N9	139.036	7.428	0.477	8.8662e-15
Level 4		C23 H30 N O9 P	495.167	7.488	0.494	1.08155e-05
Level 4		C20 H35 N O	305.272	0.649	0.503	1.62796e-07
Level 4		C13 H23 N O2	225.173	0.755	0.507	1.05338e-05
Level 4		C9 H19 N P2 S	235.072	8.724	0.508	1.07376e-08
Level 4		C7 H9 N9 O2	251.088	8.148	0.512	0.00043597
Level 4		C6 H10 N8 O	210.098	7.541	0.513	1.96882e-06
Level 4		C11 H12 N8 O2	288.109	1.607	0.513	0.000125453
Level 4		C20 H31 N5 O6	437.227	8.593	0.524	1.27177e-05
Level 4			252.108	7.786	0.536	7.15875e-06
Level 4		C13 H17 N9 O2	331.15	7.968	0.543	0.00311726
Level 4		C6 H11 N2 O P S	190.033	7.911	0.547	2.82333e-06
Level 4		C9 H26 N6 O5 P2 S	392.116	7.778	0.547	0.0050031
Level 4		C5 H10 N6 O4	218.076	8.894	0.548	3.22755e-06
Level 4		C15 H25 N3 O2	279.195	9.13	0.549	4.36288e-07
Level 4		C9 H26 N7 O3 P	311.184	3.108	0.563	0.000856575
Level 4		C20 H33 N O4	351.24	0.651	0.565	1.48731e-07
Level 4		C13 H23 N O2	225.173	0.598	0.588	0.00424804
Level 4		C8 H6	102.047	6.009	0.596	0.0028749
Level 4		C17 H26 N4 O5	366.19	8.282	0.597	0.00183693
Level 4		C10 H17 N3 O3 P2 S	321.048	6.159	0.599	0.00752674
Level 4		C4 H9 Cl2 O2 P	189.972	8.803	0.602	0.000159236
Level 4		C5 H8 N2 O	112.064	8.101	0.606	0.00436494
Level 4		C11 H21 N O6	263.137	7.286	0.61	0.00779244
Level 4		C35 H73 N7 O4	655.574	0.572	0.611	0.000301959
Level 4		C4 H9 N3 O	115.075	5.013	0.616	0.00386368
Level 4		C22 H33 N5 S	399.244	0.656	0.626	0.000711321
Level 4		C8 H4 O2 P2	193.968	8.783	0.633	0.000577485
Level 4		C6 H10 N4 O5	218.064	7.699	0.637	6.65723e-07
Level 4		C5 H8 N4	124.075	2.883	0.642	0.0200362
Level 4		C9 H18 N4 O2	214.143	7.769	0.645	0.0176955
Level 4			158.02	2.55	0.646	0.00468596
Level 4			180.051	7.596	0.648	0.000547815
Level 4		C9 H11 N3 O4	225.075	3.394	0.653	0.0311477
Level 4			121.917	6.342	0.661	0.000121163
Level 4		C5 H10 N O P S	163.022	7.659	0.673	0.0245464
Level 4		C16 H30 N2 O5	330.215	0.969	0.674	0.0372527
Level 4		C23 H41 N O	347.318	0.647	0.675	0.0163667
Level 4		C10 H23 N3 O	201.184	8.358	0.679	1.71426e-06
Level 4		C8 H18 N3 P3	249.073	7.881	0.685	0.0121983
Level 4		C10 H22 N2 O3	218.163	8.763	0.689	0.011623
Level 4		C5 H14 N4 O	146.117	8.76	0.691	0.000329728
Level 4		C4 H8 N8	168.087	9.116	0.693	0.00163214
Level 4		C4 H5 N O	83.0371	8.11	0.696	0.000516728
Level 4		C11 H23 N O5	249.158	7.355	0.709	0.00844434
Level 4		C17 H29 N5 O4	367.222	4.89	0.719	0.0085817
Level 4		C12 H25 N3 O2	243.195	5.701	0.721	1.26413e-05
Level 4		C8 H14 N6 O2	226.118	2.93	0.727	0.0138638
Level 4		C3 H11 N4 P	134.072	2.884	0.729	0.0317817
Level 4		C10 H8 N4 O4	248.054	5.907	0.731	7.20072e-06
Level 4		C9 H15 N3 O3	213.111	4.708	0.732	0.00108436
Level 4		C14 H23 N O4	269.163	0.842	0.738	0.0187622
Level 4		C14 H37 N5 O7 P2 S	481.191	9.154	0.746	0.0261752
Level 4			205.879	6.351	0.75	1.03905e-05
Level 4		C10 H14 N6 O2	250.118	3.886	0.763	0.0249486
Level 4		C21 H37 N O	319.288	0.654	0.78	0.00269786
Level 4		C7 H13 N3 O2	171.101	6.794	0.8	0.00813462
Level 4		C11 H12 N3 O7 P S	361.012	6.861	0.807	0.0128887
Level 4		C25 H33 O5 P	444.204	0.594	0.849	0.0200034
Level 4		C41 H63 N9 O	697.513	0.581	0.862	0.000329728
Level 4			156.09	6.149	0.885	0.00205036
Level 4		C8 H7 N3 O4	209.043	6.012	0.886	0.0149947
Level 4			291.838	6.335	0.888	0.0382834
Level 4		C6 H10 N2 O	126.079	4.894	0.895	0.0230821
Level 4		C7 H20 N4 O S2	240.109	7.394	0.912	0.0230328
Level 4			633.868	6.945	1.096	0.00176916
Level 4			257.892	6.192	1.18	2.62476e-08
Level 4		C7 H5 N8 O15 P3 S	565.881	6.942	1.257	0.0348357
Level 4			104.035	6.954	1.269	0.00114134
Level 4		C4 H4 N2 O	96.0324	0.848	1.289	0.00879919
Level 4		C4 H2 O8 S2	241.918	6.176	1.295	6.32819e-11
Level 4		C4 H4 N7 P S	212.999	8.124	1.326	0.00173601
Level 4		C36 H62 N3 P	567.47	0.606	1.373	0.00285205
Level 4		C21 H42 N2 O2	354.324	0.656	1.393	0.0514879
Level 4		C12 H26 N2 O2 S2	294.145	0.806	1.424	0.0496107
Level 4		C3 H6 N P S	118.996	7.729	1.427	0.00190454
Level 4		C4 H8 N P S	133.011	7.396	1.462	0.00139326
Level 4			528.877	0.64	1.484	0.0369914
Level 4		C20 H52 N9 O P	465.403	0.616	1.529	0.00202864
Level 4			952.703	0.644	1.543	0.00656757
Level 4		C22 H56 N9 O2 P	509.429	0.617	1.548	0.00201889
Level 4			370.319	0.641	1.57	0.0290578
Level 4		C21 H44 O4	360.323	0.595	1.573	0.0529816
Level 4		C7 H14 N2 O2	158.105	1.136	1.58	2.48917e-05
Level 4		C23 H26 S	334.175	0.785	1.587	7.64973e-07
Level 4		C8 H8 N O4 P S2	276.963	1.121	1.588	0.00129679
Level 4		C30 H59 N P2	495.413	0.633	1.607	4.20848e-05
Level 4		C23 H48 O5	404.35	0.602	1.619	0.0010113
Level 4		C4 H9 N7 O	171.087	6.161	1.621	0.0501644
Level 4		C23 H58 N9 O3 P	539.44	0.64	1.625	2.34451e-05
Level 4		C38 H66 N3 O P	611.497	0.613	1.625	0.000385865
Level 4			482.843	0.649	1.64	0.000508437
Level 4		C16 H32 N2 O3 S2	364.186	0.824	1.673	1.85847e-05
Level 4			611.418	0.66	1.679	0.000375878
Level 4		C16 H30 N2 O S2	330.181	0.625	1.687	0.00307274
Level 4		C23 H58 N9 O2 P	523.445	0.601	1.727	0.0360264
Level 4		C24 H50 O6	434.36	0.622	1.736	2.93957e-05
Level 4		C51 H113 N10 O3 P3 S2	1070.77	1.209	1.74	0.00873955
Level 4		C19 H40 O4	332.292	0.601	1.743	0.00105916
Level 4			431.809	0.646	1.743	0.00670493
Level 4		C20 H49 N7 O4	451.387	0.621	1.762	2.65619e-05
Level 4			482.401	0.632	1.765	0.00025078
Level 4			440.322	0.646	1.766	0.0441236
Level 4		C62 H92 N8 O4	1012.72	0.649	1.781	0.00280313
Level 4			278.227	0.623	1.782	5.93489e-05
Level 4		C19 H33 N2 P	320.238	0.643	1.792	0.000863077
Level 4			276.212	0.64	1.796	0.000720543
Level 4		C20 H42 N2 O2	342.324	2.253	1.8	0.0454849
Level 4		C26 H64 N9 O4 P	597.481	0.628	1.804	7.95251e-05
Level 4		C16 H41 N7 O2	363.334	0.612	1.816	0.00199292
Level 4			264.212	0.642	1.831	0.000738763
Level 4		C25 H59 N7 O7	569.45	0.642	1.831	0.000735116
Level 4		C24 H57 N8 O4 P	552.423	0.638	1.832	0.00074133
Level 4		C26 H51 N5 O3	481.398	0.63	1.833	0.000289346
Level 4		C22 H56 N9 O3 P	525.424	0.64	1.834	0.00112417
Level 4		C23 H52 N6 O6	508.397	0.64	1.848	0.00109186
Level 4		C52 H102 N9 O2 P3 S	1009.71	0.647	1.853	0.000464916
Level 4		C49 H109 N10 O2 P3 S2	1026.74	0.648	1.861	0.000548057
Level 4		C67 H130 N6 O12 P2	1272.92	0.65	1.866	1.02091e-05
Level 4			478.398	0.634	1.87	0.000337258
Level 4			438.816	0.646	1.87	0.000321907
Level 4		C22 H53 N7 O6	511.408	0.641	1.891	1.73684e-05
Level 4		C34 H67 N O2 P2	583.466	0.642	1.891	6.34216e-05
Level 4		C23 H48 O6	420.345	0.622	1.901	0.000874969
Level 4		C25 H52 O7	464.371	0.633	1.904	0.000124813
Level 4		C28 H55 N P2	467.382	0.638	1.909	2.59631e-05
Level 4		C56 H109 N4 O4 P3 S	1026.74	1.107	1.917	0.000165083
Level 4		C12 H19 N3 O6	301.127	8.769	1.923	0.00405366
Level 4		C4 H8 N3 O7 P S2	304.954	7.089	1.931	1.95438e-07
Level 4		C21 H44 O5	376.318	0.611	1.932	0.000441463
Level 4		C29 H67 N7 O9	657.502	0.642	1.932	0.000251893
Level 4		C3 H8 N O P S2	168.978	7.105	1.937	7.60669e-05
Level 4		C34 H67 N O3 P2	599.46	0.642	1.942	4.22842e-05
Level 4		C24 H50 O7	450.355	0.635	1.95	1.90769e-05
Level 4		C20 H42 O4	346.308	0.6	1.95	0.00102146
Level 4		C5 H10 N3 P S	175.033	7.483	1.971	1.00979e-09
Level 4		C29 H44 O	408.339	0.616	1.971	0.000116053
Level 4		C23 H45 N5 O	407.361	0.609	1.983	0.000370364
Level 4		C24 H47 N5 O2	437.371	0.605	1.985	0.00130774
Level 4		C53 H94 N10 O5 S	982.713	1.038	1.986	0.00217319
Level 4		C57 H123 N10 O9 P3	1184.87	0.646	2.002	7.29601e-05
Level 4		C26 H64 N9 O5 P	613.476	0.643	2.004	0.000357948
Level 4		C22 H46 O5	390.334	0.609	2.008	8.985e-05
Level 4		C14 H5 O3 P3	313.945	5.365	2.017	1.36778e-06
Level 4			504.382	0.644	2.023	0.000484145
Level 4			494.383	0.639	2.03	3.4827e-05
Level 4		C27 H66 N9 O6 P	643.486	0.643	2.037	0.000132307
Level 4			483.345	0.651	2.037	0.000214166
Level 4			877.633	0.646	2.042	0.000225063
Level 4			1244.89	0.651	2.043	3.92878e-07
Level 4		C51 H99 N4 O2 P3 S	924.671	0.647	2.049	0.000400304
Level 4		C43 H85 N O7 P2	789.58	0.645	2.055	0.000123958
Level 4		C22 H43 N5 O	393.345	0.606	2.065	0.000341699
Level 4		C22 H49 N O P2	405.327	0.627	2.07	3.51304e-05
Level 4		C11 H12	144.094	0.783	2.071	1.28688e-06
Level 4			939.689	0.981	2.072	0.0109653
Level 4			435.356	0.638	2.076	0.00813462
Level 4		C23 H48 N O6 P	465.322	5.056	2.079	0.000685234
Level 4		C12 H37 N10 P S2	416.238	9.368	2.086	0.0347972
Level 4		C39 H80 N3 O3 P3	731.539	0.646	2.087	0.000253648
Level 4		C18 H38 O4	318.277	0.606	2.091	1.73684e-05
Level 4		C41 H81 N O6 P2	745.554	0.644	2.102	0.000185396
Level 4		C28 H55 N O P2	483.376	0.641	2.105	0.0204503
Level 4		C37 H76 N3 O2 P3	687.512	0.644	2.108	0.000167452
Level 4		C14 H37 N9 O3	379.301	0.627	2.108	0.0483484
Level 4		C18 H45 N7 O5	439.35	0.639	2.113	0.0182724
Level 4			460.83	0.647	2.113	0.000177362
Level 4		C40 H86 N9 O3 P3	833.607	0.646	2.118	0.00012103
Level 4			349.319	0.589	2.118	3.79692e-05
Level 4		C29 H57 N5 O5	555.435	0.642	2.12	1.95588e-05
Level 4		C10 H20 N4 O3	244.153	7.259	2.127	0.00119983
Level 4		C9 H8 N O2 P S2	256.973	0.676	2.127	6.22562e-07
Level 4		C16 H44 N10 O4	440.354	0.637	2.131	0.00997017
Level 4		C23 H48 N2 O	368.377	0.673	2.131	0.0185149
Level 4		C22 H46 O7	422.324	0.637	2.133	0.0158929
Level 4		C21 H42 O5	374.303	0.628	2.133	0.0135857
Level 4			1161.8	0.663	2.141	0.000641538
Level 4			534.394	0.647	2.161	3.11713e-06
Level 4		C29 H56 N10 O S	592.434	0.646	2.171	4.59615e-05
Level 4			187.047	3.415	2.179	8.8662e-15
Level 4		C6 H9 N2 P S	172.023	7.709	2.182	1.23594e-07
Level 4		C22 H46 O6	406.329	0.626	2.187	2.16076e-06
Level 4			556.403	0.649	2.196	0.00983615
Level 4			895.663	0.927	2.197	1.35934e-05
Level 4		C16 H44 N9 O P	409.34	0.621	2.198	4.9645e-05
Level 4		C20 H42 O5	362.303	0.615	2.201	9.29844e-06
Level 4		C18 H45 N7 O4	423.355	0.629	2.206	5.63837e-06
Level 4		C30 H72 N9 O7 P	701.528	0.644	2.207	0.000165922
Level 4		C21 H44 O6	392.313	0.627	2.213	3.89531e-05
Level 4		C14 H40 N10 O2	380.332	0.614	2.215	6.83476e-06
Level 4			577.072	0.65	2.216	3.46906e-05
Level 4			187.047	2.281	2.221	2.31253e-08
Level 4		C18 H22	238.172	0.801	2.226	0.000111712
Level 4			453.366	0.635	2.233	0.00483178
Level 4		C29 H57 N O P2	497.393	0.641	2.242	0.0128077
Level 4		C60 H91 N3 O7	965.686	0.641	2.243	0.000443074
Level 4		C42 H90 N9 O4 P3	877.633	0.933	2.249	0.00220933
Level 4		C12 H33 N9 O	319.28	0.606	2.249	1.47709e-05
Level 4			921.662	0.648	2.252	0.00105885
Level 4		C18 H48 N10 O5	484.381	0.635	2.253	0.0176206
Level 4		C19 H40 O6	364.282	0.631	2.253	0.0360291
Level 4		C44 H97 N10 O5 P3	938.686	0.98	2.257	1.86259e-05
Level 4		C44 H95 N10 O7 P S	938.685	0.647	2.26	0.000517531
Level 4		C29 H57 N2 O4 P	528.406	0.639	2.266	0.0261818
Level 4			1071.77	1.185	2.291	0.000343952
Level 4			571.423	0.645	2.293	0.0290578
Level 4		C42 H93 N10 O4 P3	894.66	0.646	2.301	0.000332475
Level 4		C65 H117 N8 O18 P	1328.82	5.306	2.303	0.0218205
Level 4		C58 H112 N6 O10 P2	1114.79	1.328	2.305	0.000168205
Level 4		C54 H119 N10 O2 P3 S2	1096.82	0.645	2.308	8.93585e-07
Level 4			1449.02	0.65	2.31	3.41679e-05
Level 4		C51 H92 N3 O9 P	921.659	0.647	2.313	0.00135548
Level 4		C18 H38 O5	334.271	0.619	2.316	0.00110253
Level 4			614.95	0.644	2.316	0.00191599
Level 4			775.565	0.645	2.323	9.70459e-05
Level 4		C50 H102 N3 O13 P	983.715	1.032	2.326	9.6416e-06
Level 4			482.843	1.048	2.331	0.000227474
Level 4		C43 H73 N O9	747.53	0.647	2.333	0.0483484
Level 4		C30 H59 N O2 P2	527.401	0.643	2.334	0.0459056
Level 4			819.59	0.646	2.338	0.000198559
Level 4		C54 H95 N8 O6 P	982.712	0.648	2.339	0.000545123
Level 4		C12 H33 N9 O2	335.275	0.619	2.341	0.000600722
Level 4			954.68	0.647	2.341	0.00565462
Level 4		C16 H24 N6 O2	332.196	0.625	2.343	9.9096e-05
Level 4		C69 H141 N4 O17 P S	1360.97	0.65	2.361	1.05785e-06
Level 4			1027.74	1.105	2.364	0.000632598
Level 4		C32 H60 O8	572.43	0.643	2.366	0.0289979
Level 4		C20 H42 O6	378.298	0.63	2.369	0.00259194
Level 4		C60 H92 N O2 P S	921.659	0.985	2.372	8.8432e-06
Level 4			983.715	0.652	2.372	0.000283331
Level 4		C56 H86 N4 O5	894.66	0.929	2.373	0.0032373
Level 4			567.393	0.659	2.378	0.000131295
Level 4			485.384	0.642	2.386	0.00428079
Level 4		C17 H36 O4	304.261	0.606	2.39	1.95588e-05
Level 4			567.434	0.643	2.397	0.00419365
Level 4		C13 H38 N9 P	351.297	0.618	2.399	0.00182301
Level 4			641.509	0.635	2.405	5.15954e-05
Level 4			615.448	0.646	2.407	0.0449428
Level 4		C5 H8 N3 O6 P S	268.986	7.381	2.412	8.8662e-15
Level 4			484.85	0.64	2.422	0.00030879
Level 4			523.408	0.642	2.423	0.000325675
Level 4		C60 H128 N8 O10 P2 S2	1246.87	0.652	2.425	0.000465925
Level 4		C17 H32 N4 O5	372.237	9.235	2.425	1.10029e-05
Level 4		C59 H92 N4 O7	968.696	0.651	2.426	0.000203841
Level 4		C19 H40 O5	348.287	0.615	2.433	1.33459e-05
Level 4		C29 H70 N9 O6 P	671.518	0.643	2.434	5.63099e-06
Level 4		C16 H34 O4	290.246	0.611	2.45	0.000207763
Level 4		C21 H41 N5 O2	395.324	0.629	2.451	0.00281526
Level 4		C20 H50 N9 O2 P	479.382	0.641	2.462	0.000320195
Level 4		C10 H10	130.078	0.78	2.486	1.21759e-09
Level 4			673.495	0.643	2.487	0.00195666
Level 4			578.419	0.649	2.494	3.65753e-07
Level 4		C42 H62 N P	611.46	0.644	2.509	0.000803844
Level 4		C40 H79 N O5 P2	715.545	0.643	2.515	1.68677e-07
Level 4		C9 H20 N2 O2 P2 S	282.073	3.364	2.516	0.00719012
Level 4		C H N3 O6 S	182.958	9.196	2.519	8.8662e-15
Level 4		C14 H27 N5 O5	345.201	9.449	2.533	0.0210087
Level 4		C26 H55 N O8	509.393	0.642	2.541	0.000469933
Level 4		C10 H9 N O4 S	239.025	0.983	2.552	0.00569582
Level 4		C31 H61 N O2 P2	541.419	0.642	2.571	0.000226524
Level 4		C54 H115 N10 O12 P S	1158.82	0.651	2.572	0.000504888
Level 4			732.51	0.653	2.577	7.52195e-06
Level 4			534.392	0.645	2.577	2.82333e-06
Level 4		C56 H106 N6 O11 S	1070.76	0.649	2.613	0.000278732
Level 4		C27 H53 N5 O2	479.42	0.608	2.643	0.00396404
Level 4			570.925	0.643	2.676	0.00975216
Level 4		C51 H111 N10 O15 P3	1196.74	5.141	2.677	0.00780658
Level 4		C H2 N2 O6 S	169.963	5.658	2.681	1.30449e-08
Level 4			703.001	0.648	2.721	0.00851222
Level 4			600.427	0.646	2.728	4.16798e-05
Level 4		C53 H115 N10 O6 P S3	1114.79	0.65	2.75	0.000369341
Level 4		C59 H115 N4 O6 P3 S	1100.77	0.651	2.755	0.000722532
Level 4			262.195	0.644	2.805	0.000169103
Level 4			250.196	0.641	2.805	0.000217556
Level 4			512.378	0.648	2.805	1.09518e-06
Level 4		C6 H11 N O2 P2 S2	254.971	7.734	2.828	1.54468e-07
Level 4			659.473	0.651	2.869	0.038997
Level 4		C41 H91 N10 O4 P3	880.644	0.951	2.877	0.000106352
Level 4		C26 H64 N9 O4 P	597.484	0.64	2.897	0.00239526
Level 4		C18 H29 N5 O6	411.211	8.123	2.899	9.07158e-05
Level 4		C39 H87 N10 O4 P3	852.613	0.969	2.94	0.0153871
Level 4		C25 H59 N7 O8	585.444	0.644	2.95	0.000130872
Level 4		C51 H99 N4 O3 P3 S	940.665	1.074	2.961	0.0316498
Level 4			1332.94	0.652	3.008	2.97166e-08
Level 4		C49 H94 N6 O6 P2	924.671	1.004	3.01	0.00112673
Level 4		C33 H65 N O P2	553.456	0.618	3.013	5.88136e-06
Level 4		C51 H98 N6 O7 P2	968.697	1.067	3.033	0.000176879
Level 4			154.047	3.525	3.062	0.000700758
Level 4			1335.92	0.656	3.088	6.26002e-05
Level 4		C15 H27 N7 O8	433.193	8.127	3.216	2.28449e-05
Level 4			1116.79	0.646	3.253	0.0237053
Level 4			553.418	0.644	3.276	0.000130834
Level 4			747.027	0.644	3.375	0.000135671
Level 4		C12 H12 N4 O4	276.086	5.677	3.572	9.07218e-05
Level 4		C6 H7 N O2 S	157.02	1.33	3.601	6.26122e-06
Level 4		C73 H151 N10 P3 S5	1420.99	0.654	3.601	4.40329e-07
Level 4		C19 H37 N O	295.288	0.592	3.691	8.8662e-15
Level 4		C18 H13 N O7	355.069	5.237	3.746	8.8662e-15
Level 4		C17 H24	228.188	0.63	3.919	7.99786e-08
Level 4		C4 H3 N7 O2	181.035	8.051	4.101	8.8662e-15
Level 4		C7 H12 N8 O2	240.108	8.05	4.112	8.8662e-15
Level 4		C7 H12 N O2 P S	205.033	7.847	4.187	8.8662e-15
Level 4		C31 H56 N2 O4 S	552.399	5.794	4.948	0.0330339
Level 4		C4 H7 N7	153.076	6.902	5.309	8.8662e-15
Level 4		C23 H24 N5 O3 P S	481.135	7.485	5.973	1.51495e-09
Level 4		C10 H27 N7 O12	437.172	7.484	7.407	3.46906e-05
Level 4		C5 H9 N2 O P S	176.017	7.123	7.796	3.76115e-07
Level 4		C6 H9 N4 O7 P S	311.992	7.115	10.273	1.5385e-08
Level 4		C12 H14 N2 O7 S	330.052	7.112	11.805	1.43368e-05

## Sheet: Negative
Level of confidence	Putative annotation	Molecular formula	Calc. MW	RT [min]	Ratio: (After) / (Before)	Adj. P-value: (After) / (Before)
Level 1	L-arginine	C6 H14 N4 O2	174.111	9.508	0.34	4.33086e-15
Level 1	L-Aspartic acid	C4 H7 N O4	133.037	8.984	0.316	4.33086e-15
Level 1	L-Phenylalanine	C9 H11 N O2	165.078	6.034	0.52	1.82193e-05
Level 2	(+/-)9-HpODE	C18 H32 O4	312.23	0.623	0.504	6.62436e-10
Level 2	(15Z)-9,12,13-Trihydroxy-15-octadecenoic acid	C18 H34 O5	330.241	0.992	0.429	4.33086e-15
Level 2	2-Hydroxyhippuric acid	C9 H9 N O4	195.053	5.462	0.05	7.35409e-09
Level 2	2'-Deoxyinosine	C10 H12 N4 O4	252.086	2.857	0.102	4.33086e-15
Level 2	Citric acid	C6 H8 O7	192.026	8.474	0.403	0.000349865
Level 2	Cytidine	C9 H13 N3 O5	243.085	5.485	0.096	4.33086e-15
Level 2	Genistein	C15 H10 O5	270.053	0.619	0.407	4.33086e-15
Level 2	N-Acetyl-L-glutamine	C7 H12 N2 O4	188.079	7.065	2.66	2.5709e-06
Level 2	S-allantoin	C4 H6 N4 O3	158.043	3.493	0.019	4.33086e-15
Level 2	Uridine	C9 H12 N2 O6	244.069	2.332	0.179	4.33086e-15
Level 2	L-Ascorbic acid 2-sulfate	C6 H8 O9 S	255.989	0.759	0.244	1.15791e-09
Level 2	Pantothenic acid	C9 H17 N O5	219.11	6.052	0.658	0.000381729
Level 2	Vanillic acid	C8 H8 O4	168.042	1.277	0.331	1.17714e-08
Level 3	(S)-β-tyrosine	C9 H11 N O3	181.073	6.759	0.129	4.33086e-15
Level 3	1-O-β-D-glucopyranosyl-D-mannitol	C12 H24 O11	344.132	8.012	0.037	4.33086e-15
Level 3	12,13-DiHOME	C18 H34 O4	314.246	0.625	0.429	4.33086e-15
Level 3	3-O-D-mannopyranose	C7 H14 O6	194.079	6.079	0.118	4.33086e-15
Level 3	D-(-)-Quinic acid	C7 H12 O6	192.063	9.018	0.129	4.33086e-15
Level 3	D-Raffinose	C18 H32 O16	504.169	8.543	0.016	4.33086e-15
Level 3	deoxyguanosine	C10 H13 N5 O4	267.097	5.004	0.069	4.33086e-15
Level 3	L-Iditol	C6 H14 O6	182.078	6.36	0.023	4.33086e-15
Level 3	L-Iditol	C6 H14 O6	182.078	6.749	0.084	4.33086e-15
Level 3	maltotetraose	C24 H42 O21	666.222	9.15	0.019	4.33086e-15
Level 3	volemitol	C7 H16 O7	212.089	7.022	0.342	4.33086e-15
Level 3	D-Raffinose	C18 H32 O16	504.17	8.09	0.049	4.33086e-15
Level 3	Galacturonic acid	C6 H10 O7	194.042	8.466	0.449	6.66837e-06
Level 3	Sucrose	C12 H22 O11	342.116	7.433	0.012	4.33086e-15
Level 3	"5,6-DIHYDROURACIL"	C4 H6 N2 O2	114.042	0.717	0.431	0.00331852
Level 3	(-)-sativan	C17 H18 O4	286.121	6.219	0.523	0.00118735
Level 3	(+)-didemethylpinoresinol	C18 H18 O6	330.11	5.551	0.534	0.0144845
Level 3	(+)-didemethylpinoresinol	C18 H18 O6	330.111	0.624	0.518	1.53269e-05
Level 3	(+)-Mometasone	C22 H28 Cl2 O4	426.138	8.594	0.01	4.33086e-15
Level 3	(+)-Mometasone	C22 H28 Cl2 O4	426.138	9.151	0.02	4.33086e-15
Level 3	(+/-)9-HpODE	C18 H32 O4	294.22	0.608	0.233	4.33086e-15
Level 3	(1->5)-α-L-arabinobiose	C10 H18 O9	282.095	8.592	0.035	4.33086e-15
Level 3	(1->5)-α-L-arabinobiose	C10 H18 O9	282.095	7.812	0.034	4.33086e-15
Level 3	(1,4)-β-xylotetraose	C20 H34 O17	546.18	9.146	0.012	4.33086e-15
Level 3	(12S)-12-methyltetradecanoate	C15 H30 O2	242.224	0.608	0.591	0.034047
Level 3	(12Z)-10-hydroxyoctadec-12-enoate	C18 H34 O3	298.251	0.607	0.28	4.33086e-15
Level 3	(15Z)-9,12,13-Trihydroxy-15-octadecenoic acid	C18 H34 O5	330.241	0.642	0.531	4.06059e-08
Level 3	(1S,2R,5S)-2-Isopropyl-5-methylcyclohexyl 3-oxobutanoate	C14 H24 O3	240.172	0.622	3.064	2.26111e-05
Level 3	(1S,2R)-2-(6-Chloro-3-pyridinyl)-7-azabicyclo[2.2.1]heptane	C11 H13 Cl N2	208.076	0.512	0.294	1.8454e-07
Level 3	(25R)-3α,7α,12α-trihydroxy-5β-cholestan-26-al	C27 H46 O4	434.34	0.625	0.444	3.96731e-06
Level 3	(2E)-1-(4-Methoxyphenyl)-3-phenyl-2-propen-1-yl hydrogen sulfate	C16 H16 O5 S	320.071	9.626	0.254	4.33086e-15
Level 3	(2E)-3-Methyl-4-(sulfooxy)-2-butenoic acid	C5 H8 O6 S	196.004	1.373	0.371	5.53957e-10
Level 3	(2R,3S,6S)-2,6-diamino-3-hydroxy-diaminopimelate	C7 H14 N2 O5	206.09	8.294	0.474	6.08811e-05
Level 3	(2R,3S)-2-octyl-3-hydroxydodecanoate	C20 H40 O3	328.298	0.624	0.625	2.14824e-05
Level 3	(2R)-2-decyl-3-oxotetradecanoate	C24 H46 O3	382.345	0.622	0.638	0.000228728
Level 3	(2R)-2-hexyl-3-oxodecanoate	C16 H30 O3	270.22	0.621	0.678	0.00249383
Level 3	(2R)-2-hydroxy-4-(methylsulfanyl)butanoate	C5 H10 O3 S	150.035	0.659	0.081	4.33086e-15
Level 3	(2S,3R)-3-hydroxy-2-isopropyl-4-methoxy-4-oxobutanoate	C8 H14 O5	190.084	0.555	0.526	0.00252466
Level 3	(2S)-2-acetamido-4-aminobutanoate	C6 H12 N2 O3	160.084	7.467	3.602	0.000208777
Level 3	(2S)-2-acetamido-4-aminobutanoate	C6 H12 N2 O3	160.084	8.412	3.326	6.73137e-10
Level 3	(3R,4R)-4-(3,4-Dihydroxybenzyl)-3-(3-hydroxybenzyl)dihydro-2(3H)-furanone	C18 H18 O5	314.116	0.623	0.62	0.020048
Level 3	(3R)-3-hydroxynonanoate	C9 H18 O3	174.125	0.901	0.311	4.3391e-11
Level 3	(4S)-4-hydroxy-2-oxoheptanedioate	C7 H10 O6	188.032	7.471	0.477	2.79338e-05
Level 3	(8E)-10(S)-HOME	C18 H34 O3	298.251	0.633	0.649	0.0263281
Level 3	(8S)-8-amino-7-oxononanoate	C9 H17 N O3	187.12	1.422	0.194	4.33086e-15
Level 3	(9R,10S)-dihydroxystearate	C18 H36 O4	316.262	0.622	0.595	0.00264932
Level 3	(R)-demethyl-4-deoxygadusol	C7 H10 O5	174.052	7.477	0.417	4.33086e-15
Level 3	(RS)-malate	C4 H6 O5	134.022	4.991	0.195	4.33086e-15
Level 3	(S)-4-amino-4,5-dihydro-2-furancarboxylate	C5 H7 N O3	129.042	7.946	0.911	0.0356026
Level 3	[4-Hydroxy-3-(sulfooxy)phenyl]acetic acid	C8 H8 O7 S	247.999	0.577	2.013	2.30727e-05
Level 3	1-(2-amino-2-deoxy-α-D-glucopyranoside)-1D-myo-inositol	C12 H23 N O10	341.132	7.992	0.03	4.33086e-15
Level 3	1-(3,4-Dihydroxyphenyl)-6,7-dihydroxy-N,N'-bis[2-(4-hydroxyphenyl)ethyl]-2,3-naphthalenedicarboxamide	C34 H30 N2 O8	594.201	7.438	0.596	0.000314182
Level 3	1-(6-sulfo-α-D-quinovosyl)glycerol	C9 H18 O10 S	318.062	7.776	0.13	4.33086e-15
Level 3	1-[4-hydroxy-5-(hydroxymethyl)tetrahydrofuran-2-yl]pyrimidine-2,4(1H,3H)-dione	C9 H12 N2 O5	228.074	1.364	0.042	4.33086e-15
Level 3	1-[5-(4-Hydroxy-2-butanyl)-2-methyltetrahydro-2-furanyl]-4-methyl-2-pentanone	C15 H28 O3	256.204	0.622	0.728	0.04165
Level 3	1-Methyl-3-(2-thiazolyl)-1H-indole	C12 H10 N2 S	214.056	7.086	3.981	2.80822e-09
Level 3	1-monopalmitoylethylene glycol	C18 H36 O3	300.267	0.617	0.501	4.84416e-06
Level 3	1-O-acetyl-α-maltose	C14 H24 O12	384.127	8.588	0.012	4.33086e-15
Level 3	1-O-malyl-β-D-glucose	C10 H16 O10	296.075	0.774	0.062	4.33086e-15
Level 3	1-octanesulfonate	C8 H18 O3 S	194.097	0.599	0.133	4.33086e-15
Level 3	1,2-dibutyrin	C11 H20 O5	232.131	6.348	0.374	3.70342e-10
Level 3	1,3-Diphenyl-3-buten-1-yl hydrogen sulfate	C16 H16 O4 S	304.077	7.786	0.013	4.33086e-15
Level 3	1,3-Nonanediol acetate	C11 H22 O3	202.156	0.632	0.424	4.33086e-15
Level 3	1,3,7-trimethyl-5-hydroxyisourate	C8 H10 N4 O4	226.069	0.487	0.155	4.33086e-15
Level 3	1,5-anhydro-D-fructose	C6 H10 O5	162.052	8.591	0.014	4.33086e-15
Level 3	1,6,8-trihydroxy-1H,3H-cyclohepta[c]furan-5-one	C9 H8 O5	196.037	0.556	0.418	8.672e-08
Level 3	11-hydroxy-traumatin	C12 H20 O4	228.136	1.397	0.338	8.02995e-10
Level 3	13-hydroxydocosanoate	C22 H44 O3	356.329	0.625	0.663	0.000209072
Level 3	15-hydroxypentadecanoate	C15 H30 O3	258.22	0.624	0.421	0.00297212
Level 3	16-Hydroxyhexadecanoic acid	C16 H32 O3	272.235	0.623	0.518	0.00115304
Level 3	2-(2-Hydroxy-3,4-dimethoxyphenyl)propanoic acid	C11 H14 O5	226.084	1.292	0.546	0.000146883
Level 3	2-(2,8-dihydroxytridecyl)-6-oxopyran-4-olate	C18 H30 O5	326.209	1.562	1.978	3.79902e-07
Level 3	2-(acetylamino)-3-(1H-indol-3-yl)propanoic acid	C13 H14 N2 O3	246.1	4.246	0.701	0.0140807
Level 3	2-[(2'-methylsulfanyl)propyl]maleate	C8 H12 O4 S	202.029	0.486	0.683	0.000784792
Level 3	2-[hydroperoxy(4-hydroxyphenyl)methyl]-6-hydroxy-1-benzofuran-3-one	C15 H12 O6	288.064	4.218	0.789	0.0511505
Level 3	2-Acrylamido-2-methyl-1-propane sulfonic acid	C7 H13 N O4 S	207.056	5.25	0.023	4.33086e-15
Level 3	2-amino-muconate	C6 H7 N O4	157.037	8.149	0.56	1.86508e-05
Level 3	2-C-methyl-D-erythritol 4-phosphate	C5 H13 O7 P	216.04	6.1	0.13	1.72324e-10
Level 3	2-Deoxy-D-glucose	C6 H12 O5	164.068	6.81	0.261	4.33086e-15
Level 3	2-hydroxy-N-methyl-5-oxoproline	C6 H9 N O4	159.052	7.098	0.717	1.40693e-07
Level 3	2-Hydroxyglutaric acid	C5 H8 O5	148.036	8.465	0.582	0.00404962
Level 3	2-hydroxytridecanoate	C13 H26 O3	230.188	0.626	0.505	3.16746e-05
Level 3	2-Mercaptoethanesulfonic acid	C2 H6 O3 S2	141.975	0.588	0.449	0.00131164
Level 3	2-O-(4-deoxy-β-L-threo-hex-4-enopyranuronosyl)-α-L-rhamnopyranose	C12 H18 O10	322.09	7.427	1.389	0.0192734
Level 3	2-O-(α-D-glucopyranosyl)glycerol	C9 H18 O8	254.1	6.831	0.043	4.33086e-15
Level 3	2-Sulfosuccinic acid	C4 H6 O7 S	197.983	8.81	0.45	4.28983e-11
Level 3	2,2'-Sulfinyldiacetic acid	C4 H6 O5 S	165.993	0.824	0.548	0.000615227
Level 3	2,3-dihydroxypropane 1-sulfonate	C3 H8 O5 S	156.008	6.017	1.08	0.0464314
Level 3	2,3-dinor-8-epi-prostaglandin F2α	C18 H32 O5	328.225	2.494	2.187	9.17451e-05
Level 3	2,4-diacetamido-2,4,6-trideoxy-β-L-gulopyranose	C10 H18 N2 O5	246.121	8.515	0.554	0.000723275
Level 3	2,5-dichloro-benzaldehyde	C7 H4 Cl2 O	173.965	9.639	0.854	0.0203467
Level 3	2,5-dichloro-benzaldehyde	C7 H4 Cl2 O	173.965	7.495	1.945	6.53107e-09
Level 3	2,5-dichloro-benzaldehyde	C7 H4 Cl2 O	173.965	7.827	2.356	4.33086e-15
Level 3	2,5-dichloro-benzaldehyde	C7 H4 Cl2 O	173.965	6.474	1.481	0.000532301
Level 3	2,5-dichloro-benzaldehyde	C7 H4 Cl2 O	173.965	1.399	0.141	1.0342e-09
Level 3	2'-hydroxypyridoxol	C8 H11 N O4	185.068	1.364	0.089	4.33086e-15
Level 3	2β-deoxy Kdo	C8 H14 O7	222.074	7.797	0.008	4.33086e-15
Level 3	2β-deoxy Kdo	C8 H14 O7	222.074	8.593	0.012	4.33086e-15
Level 3	3-(carboxymethylaminomethyl)-4-hydroxybenzoate	C10 H11 N O5	225.063	5.595	0.012	4.33086e-15
Level 3	3-(prop-1-en-2-yl)heptanedioate	C10 H16 O4	200.105	0.623	0.737	0.0187293
Level 3	3-[2-(1,3-Benzodioxol-5-yl)-7-methoxy-1-benzofuran-5-yl]-3-hydroxypropyl hexopyranoside	C25 H28 O11	504.17	9.145	0.011	4.33086e-15
Level 3	3-{[Cyano(phenyl)methyl]amino}-3-oxopropanoic acid	C11 H10 N2 O3	218.069	5.047	0.017	4.33086e-15
Level 3	3-Acetamidophenol	C8 H9 N O2	151.063	0.614	0.783	0.00247442
Level 3	3-Acetylnerbowdine	C19 H23 N O6	361.153	0.955	0.104	4.33086e-15
Level 3	3-Acetylnerbowdine	C19 H23 N O6	361.153	0.653	0.173	4.33086e-15
Level 3	3-Coumaric acid	C9 H8 O3	164.047	1.4	0.086	4.33086e-15
Level 3	3-hydroxy-1-(4-hydroxy-3-methoxyphenyl)propan-1-one	C10 H12 O4	196.073	0.627	0.414	2.92752e-09
Level 3	3-Hydroxy-2-methylpyridine	C6 H7 N O	109.052	0.616	0.717	0.00242586
Level 3	3-hydroxy-2-oxopropyl 7-methyl-3-oxooctanoate	C12 H20 O5	244.131	0.895	0.364	4.33086e-15
Level 3	3-hydroxy-2-oxopropyl 7-methyl-3-oxooctanoate	C12 H20 O5	244.131	6.969	0.778	0.0263281
Level 3	3-Hydroxyanthranilic acid	C7 H7 N O3	153.042	1.377	2.029	0.00610279
Level 3	3-Hydroxybenzoic acid	C7 H6 O3	138.031	1.289	0.562	0.000567621
Level 3	3-HYDROXYBUTANOIC ACID	C4 H8 O3	104.046	3.94	0.471	2.54541e-05
Level 3	3-hydroxymyristate	C14 H28 O3	244.204	0.624	0.564	0.00104996
Level 3	3-isochromanone	C9 H8 O2	148.052	0.912	0.399	5.78211e-11
Level 3	3-Methoxy-4-hydroxyphenylethyleneglycol sulfate	C9 H12 O7 S	264.03	0.492	0.534	2.89549e-07
Level 3	3-methylxanthosine	C11 H14 N4 O6	298.09	8.15	0.031	4.33086e-15
Level 3	3-oxo-myristate	C14 H26 O3	242.188	0.622	1.758	4.38115e-06
Level 3	3-Ureidopropionic acid	C4 H8 N2 O3	132.053	7.106	5.646	1.25294e-07
Level 3	3,15-acetyldeoxynivalenol	C19 H24 O8	380.147	4.612	0.711	0.00613225
Level 3	3,4-Dihydroxybenzenesulfonic acid	C6 H6 O5 S	189.993	0.58	0.623	0.000811054
Level 3	3,4-Dihydroxybenzenesulfonic acid	C6 H6 O5 S	189.993	0.483	0.37	3.7019e-09
Level 3	3,4-Dihydroxyphenylglycol O-sulfate	C8 H10 O7 S	250.015	0.691	1.844	0.000341845
Level 3	4-(2-aminophenyl)-2,4-dioxobutanoate	C10 H9 N O4	207.053	5.731	0.253	6.59934e-09
Level 3	4-(5,6-Dihydroxy-6-methyl-1-hepten-2-yl)-1-methyl-1,2-cyclohexanediol	C15 H28 O4	272.199	0.963	0.601	0.00155471
Level 3	4-(hydroxymethyl)-3-(5-methylhexanoyl)-5H-furan-2-one	C12 H18 O4	226.12	0.621	0.564	3.94497e-05
Level 3	4-carboxy-4'-sulfoazobenzene	C13 H10 N2 O5 S	306.03	6.912	1.146	4.95258e-08
Level 3	4-deoxy-6-O-methyl-L-threo-hex-4-enopyranuronate	C7 H10 O6	190.047	6.059	0.084	4.33086e-15
Level 3	4-hydroperoxyoctadeca-t-2-nonenal	C9 H16 O3	172.109	0.643	0.288	4.33086e-15
Level 3	4-hydroperoxyoctadeca-t-2-nonenal	C9 H16 O3	172.109	0.802	0.11	2.68057e-09
Level 3	4-Hydroxy-3- methoxyphenylglycol sulfate	C9 H12 O7 S	264.03	0.767	1.417	0.0215353
Level 3	4-hydroxybenzamide	C7 H7 N O2	137.048	0.627	0.674	0.0196573
Level 3	4-Hydroxybutyric acid (GHB)	C4 H8 O3	104.046	4.74	0.383	2.66539e-05
Level 3	4-imidazolone-5-propionate	C6 H8 N2 O3	154.037	5.418	0.067	4.33086e-15
Level 3	4-nitrocatechol	C6 H6 N O4	155.021	0.805	0.592	1.75403e-06
Level 3	4-nitrophenyl hexanoate	C12 H16 N O4	239.116	4.377	0.697	0.0201362
Level 3	4-O-(α-L-rhamnopyranosyl)-hydroxybenzoate methyl ester	C14 H18 O7	298.106	5.17	0.148	2.36968e-08
Level 3	4-oxo-4-(pyridin-3-yl)butanal	C9 H9 N O2	163.063	5.735	0.228	3.08514e-08
Level 3	4-Phenolsulfonic acid	C6 H6 O4 S	173.998	0.496	0.598	0.00556232
Level 3	4-toluenesulfonate	C7 H8 O3 S	172.019	0.694	0.274	0.0199099
Level 3	4-toluenesulfonate	C7 H8 O3 S	172.019	0.619	0.335	0.0197147
Level 3	5-(2-Carboxyethyl)-2-hydroxyphenyl beta-D-glucopyranosiduronic acid	C15 H18 O10	358.09	7.777	0.059	4.33086e-15
Level 3	5-amino-5-deoxy-3-dehydroshikimate	C7 H9 N O4	171.053	7.946	0.865	0.0352116
Level 3	5-hydroxy-2-(3-DL-alanyl)-pyridine	C7 H8 N2 O3	168.053	5.387	0.164	4.33086e-15
Level 3	5-Hydroxyindole-3-acetic acid	C10 H9 N O3	191.061	4.489	0.675	0.0283037
Level 3	5-isobutylthioribose	C9 H18 O4 S	222.092	0.592	0.276	2.81986e-07
Level 3	5-O-methyl embelin	C18 H28 O4	308.199	0.622	0.731	0.00527509
Level 3	5,9-Dihydroxy-2-(2-hydroxy-2-propanyl)-1-(1-hydroxy-3,5,6-trimethoxy-10-methyl-9-oxo-9,10-dihydro-2-acridinyl)-10-methoxy-11-methyl-1,11-dihydrofuro[2,3-c]acridin-6(2H)-one	C37 H36 N2 O11	684.233	7.801	0.01	4.33086e-15
Level 3	5,9-Dihydroxy-2-(2-hydroxy-2-propanyl)-1-(1-hydroxy-3,5,6-trimethoxy-10-methyl-9-oxo-9,10-dihydro-2-acridinyl)-10-methoxy-11-methyl-1,11-dihydrofuro[2,3-c]acridin-6(2H)-one	C37 H36 N2 O11	684.232	7.428	0.392	4.6814e-06
Level 3	5'-dehydroadenosine	C10 H11 N5 O4	265.08	8.293	0.198	4.33086e-15
Level 3	5'-deoxy-5'-fluoroadenosine	C10 H12 F N5 O3	269.093	8.421	2.169	0.0212266
Level 3	6-dehydro-SCB3	C14 H24 O4	256.167	0.914	4.93	1.77319e-05
Level 3	6-dehydro-SCB3	C14 H24 O4	256.167	0.643	2.532	0.00644181
Level 3	6-deoxy-6-sulfo-D-gluconate	C6 H12 O9 S	260.02	7.745	4.099	4.33086e-15
Level 3	6-deoxy-D-glucosone	C6 H10 O5	162.052	7.781	0.071	4.33086e-15
Level 3	6-hydroxy-2-[hydroxy-(4-hydroxyphenyl)methyl]-1-benzofuran-3-one	C15 H12 O5	272.068	0.622	0.647	4.06393e-06
Level 3	6-O-acetyl-α-D-glucopyranosyl-(1→4)-D-glucose	C14 H24 O12	384.127	9.144	0.015	4.33086e-15
Level 3	6,7-dimethyl-8-(1-D-ribityl)lumazine	C13 H18 N4 O6	326.121	7.99	1.28	3.01687e-05
Level 3	7-(methylsulfanyl)heptyl-glucosinolate	C15 H29 N O9 S3	463.1	7.39	4.823	4.33086e-15
Level 3	7-hydroxy-2-oxindole-3-acetate	C10 H9 N O4	207.053	4.423	0.596	0.00849329
Level 3	7-Methoxy-6-{(E)-2-[2-(7-methoxy-2-oxo-2H-chromen-6-yl)-1,4-dimethyl-3-cyclohexen-1-yl]vinyl}-2H-chromen-2-one	C30 H28 O6	484.19	7.478	0.163	1.34533e-09
Level 3	7,8-dihydro-7,8-dihydroxykynurenate	C10 H9 N O5	223.048	5.932	0.427	8.23663e-05
Level 3	7,8-diketopelargonate	C9 H14 O4	186.089	0.929	0.489	1.47942e-05
Level 3	8-amino-3,8-dideoxy-α-D-manno-octulosonate	C8 H15 N O7	237.085	7.838	0.089	4.33086e-15
Level 3	8-amino-3,8-dideoxy-α-D-manno-octulosonate	C8 H15 N O7	237.085	7.536	0.423	4.33086e-15
Level 3	8-hydroxyquinolin-2(1H)-one	C9 H7 N O2	161.047	1.157	0.672	0.00180571
Level 3	9-Hydroxy-10-undecenoic acid	C11 H20 O3	200.141	0.633	0.291	4.33086e-15
Level 3	9-Hydroxy-10-undecenoic acid	C11 H20 O3	200.141	0.873	0.289	4.33086e-15
Level 3	9-riburonosylhypoxanthine	C10 H10 N4 O6	282.06	0.661	0.043	4.33086e-15
Level 3	9,10,18-trihydroxystearate	C18 H36 O5	332.257	1.001	0.671	0.0042311
Level 3	9,10,18-trihydroxystearate	C18 H36 O5	332.257	0.65	0.526	5.43067e-05
Level 3	a 4-deoxy-α-L-erythro-hex-4-enopyranuronate-uronate disccharide	C12 H16 O12	352.064	9.134	0.153	4.33086e-15
Level 3	a 4-deoxy-α-L-erythro-hex-4-enopyranuronate-uronate disccharide	C12 H16 O12	352.064	8.474	0.055	4.33086e-15
Level 3	Acamprosate	C5 H11 N O4 S	181.04	2.187	0.656	0.0243477
Level 3	Acridone	C13 H9 N O	195.069	0.548	0.266	0.00014242
Level 3	Adenine	C5 H5 N5	135.054	1.93	0.617	0.00779968
Level 3	aldehydo-D-glucose	C6 H12 O6	180.063	8.585	0.448	4.33086e-15
Level 3	allantoate	C4 H8 N4 O4	176.054	7.75	0.268	2.75601e-06
Level 3	Aminoacetic 3-(4-hydroxy-3-methoxyphenyl)propanoic anhydride	C12 H15 N O5	253.095	5.096	0.02	4.33086e-15
Level 3	Ascorbic acid	C6 H8 O6	176.031	0.756	0.174	4.33086e-15
Level 3	azelate	C9 H16 O4	188.104	1.414	0.214	4.33086e-15
Level 3	benzoyl-β-D-glucopyranose	C13 H16 O7	284.09	5.498	0.014	4.33086e-15
Level 3	Brassilexin	C9 H6 N2 S	174.025	7.095	5.999	4.33086e-15
Level 3	Buspirone	C21 H31 N5 O2	385.247	5.866	0.129	3.6235e-08
Level 3	Carboxycyclophosphamide	C7 H15 Cl2 N2 O4 P	292.015	6.914	1.192	2.09463e-07
Level 3	Catechol	C6 H6 O2	110.036	0.49	0.449	3.66135e-06
Level 3	Catechol	C6 H6 O2	110.036	0.561	0.442	0.00198746
Level 3	Chloramphenicol palmitate	C27 H42 Cl2 N2 O6	560.243	7.719	0.31	1.25047e-07
Level 3	ciceritol	C19 H34 O16	518.185	7.457	0.03	4.33086e-15
Level 3	cis-vaccenate	C18 H34 O2	282.256	0.6	0.35	2.33921e-07
Level 3	Citric acid	C6 H8 O7	192.026	8.955	0.688	2.97338e-07
Level 3	Citric acid	C6 H8 O7	192.027	8.761	0.734	0.0093081
Level 3	coformycin	C11 H16 N4 O5	284.111	7.231	0.022	4.33086e-15
Level 3	coniferin	C16 H22 O8	342.132	5.251	0.15	2.93492e-09
Level 3	coniferyl alcohol 9-methyl ester	C11 H14 O3	194.094	0.881	0.579	1.1926e-06
Level 3	Creatine	C4 H9 N3 O2	131.069	7.532	1.682	5.58905e-07
Level 3	cycloheterophyllin	C30 H30 O7	502.201	7.443	0.239	3.14987e-06
Level 3	D-(-)-Arabinose	C5 H10 O5	150.052	7.441	0.473	2.16315e-06
Level 3	D-(-)-Fructose	C6 H12 O6	180.063	6.077	0.173	9.88111e-10
Level 3	D-(-)-Fructose	C6 H12 O6	90.0314	8.594	0.158	4.33086e-15
Level 3	D-(-)-Lyxose	C5 H10 O5	150.052	2.371	0.091	4.33086e-15
Level 3	D-(+)-Galactose	C6 H12 O6	90.0314	7.71	0.246	1.15127e-09
Level 3	D-(+)-Maltose	C12 H22 O11	342.116	7.798	0.045	4.33086e-15
Level 3	D-(+)-Maltose	C12 H22 O11	342.116	8.587	0.038	4.33086e-15
Level 3	D-(+)-Maltose	C12 H22 O11	342.116	9.14	0.015	4.33086e-15
Level 3	D-(+)-Mannose	C6 H12 O6	180.063	7.845	0.338	4.33086e-15
Level 3	D-glucuronosyl-(4E)-4-methyl-6-(3-methyl-1,4-dioxonaphthalen-2-yl)hex-4-enoate	C18 H18 O4	298.121	0.606	0.263	4.33086e-15
Level 3	D-glycero-α-D-talo-oct-2-ulopyranosonate	C8 H14 O9	254.064	8.461	0.445	5.34661e-07
Level 3	D-Turanose	C12 H22 O11	402.138	7.439	0.012	4.33086e-15
Level 3	D-xylonolactone	C5 H8 O5	148.036	8.138	0.266	5.50879e-10
Level 3	D(+)-Phenyllactic acid	C9 H10 O3	166.062	1.786	0.716	0.0242939
Level 3	Daidzein	C15 H10 O4	254.058	0.623	0.663	6.87562e-06
Level 3	desmethyl gadusol	C7 H10 O6	190.047	7.803	0.428	1.82471e-07
Level 3	dichlorochromopyrrolate	C22 H13 Cl2 N3 O4	453.027	6.841	2.58	5.9632e-08
Level 3	Dihydrouridine	C9 H14 N2 O6	246.085	2.482	0.037	4.33086e-15
Level 3	Dihydrouridine	C9 H14 N2 O6	246.085	5.758	0.337	4.33086e-15
Level 3	diphyllin	C21 H16 O7	380.09	7.434	0.008	4.33086e-15
Level 3	DL-α-Methoxyphenylacetic acid	C9 H10 O3	166.062	1.041	0.606	0.00273525
Level 3	ethyl palmitate	C18 H36 O2	284.272	0.603	0.537	4.64413e-05
Level 3	ethylenediamine-N,N'-diacetate	C6 H12 N2 O4	176.079	7.427	1.548	0.0369791
Level 3	Etiprednol dicloacetate	C24 H30 Cl2 O6	484.14	7.416	0.06	4.33086e-15
Level 3	Gedocarnil	C23 H21 Cl N2 O4	424.119	7.43	0.023	4.33086e-15
Level 3	Gluconic acid	C6 H12 O7	196.058	9.064	0.066	4.33086e-15
Level 3	glutarate	C5 H8 O4	130.026	6.059	0.083	4.33086e-15
Level 3	glutathione amide perthiol	C10 H18 N4 O5 S2	338.07	8.472	2.113	0.0014332
Level 3	Gly-Lys	C8 H17 N3 O3	203.127	9.925	0.566	2.70993e-07
Level 3	Glycitein	C16 H12 O5	284.069	0.624	0.674	3.4679e-05
Level 3	glycyl-L-glutamate	C7 H12 N2 O5	204.074	8.977	0.601	0.000639004
Level 3	Glycylglycine	C4 H8 N2 O3	132.053	8.527	2.667	3.07185e-10
Level 3	Guanine	C5 H5 N5 O	151.049	4.99	0.127	4.33086e-15
Level 3	his-asp	C10 H14 N4 O5	270.095	6.055	0.325	4.59584e-07
Level 3	his-asp	C10 H14 N4 O5	270.095	6.775	0.059	4.33086e-15
Level 3	homo-UWM6	C20 H20 O6	356.126	0.641	0.801	0.0537493
Level 3	Hypoxanthine	C5 H4 N4 O	136.038	2.544	0.329	1.86258e-06
Level 3	Indole-3-acrylic acid	C11 H9 N O2	187.063	0.886	0.779	0.0297969
Level 3	Indole-3-acryloylglycine	C13 H12 N2 O3	244.085	4.84	0.018	4.33086e-15
Level 3	Indole-3-carboxilic acid-O-sulphate	C9 H7 N O5 S	241.004	0.74	1.641	0.0278207
Level 3	indole-3-glycol aldehyde	C10 H9 N O2	175.063	0.624	0.439	2.68233e-10
Level 3	indole-5,6-quinone	C8 H5 N O2	147.031	4.422	0.618	0.000685142
Level 3	indole-5,6-quinone	C8 H5 N O2	147.031	0.617	2.259	4.12875e-05
Level 3	inosine	C10 H12 N4 O5	268.081	4.136	0.147	4.33086e-15
Level 3	inosine	C10 H12 N4 O5	268.08	8.134	0.029	4.33086e-15
Level 3	isoepoxydon	C7 H8 O4	156.042	6.029	1.849	0.0163836
Level 3	Isoferulic acid	C10 H10 O4	194.057	1.039	0.055	4.33086e-15
Level 3	isopropyl β-D-thiogalactopyranoside	C9 H18 O5 S	238.087	0.586	0.352	2.52281e-08
Level 3	ketodeoxyheptonate	C7 H12 O8	224.054	0.484	0.086	4.33086e-15
Level 3	kynurate	C11 H11 N O4	221.069	5.197	0.011	4.33086e-15
Level 3	kynurate	C11 H11 N O4	221.068	0.63	0.317	4.33086e-15
Level 3	L-aspartyl-L-glutamate	C9 H14 N2 O7	260.065	7.552	0.788	0.000850201
Level 3	L-dopa	C9 H11 N O4	197.068	0.628	0.703	0.0283706
Level 3	L-glutamyl-L-glutamate	C10 H16 N2 O7	276.096	9.172	0.736	0.00178431
Level 3	L-leucyl-L-aspartate	C10 H18 N2 O5	246.121	8.254	0.668	0.00263836
Level 3	L-lysyl-L-aminoxyalanine	C9 H19 N3 O4	233.137	9.839	0.328	8.65362e-08
Level 3	L-seryl-L-leucine	C9 H18 N2 O4	218.126	7.717	0.384	2.87099e-06
Level 3	L-xylo-hexulonolactone	C6 H8 O6	176.031	7.778	0.702	0.00380247
Level 3	L(-)-Fucose	C6 H12 O5	164.068	7.434	0.816	0.00703362
Level 3	Linoleic Acid	C18 H32 O2	280.24	0.603	0.143	4.33086e-15
Level 3	loganetin	C11 H16 O5	228.1	0.949	0.274	2.00272e-10
Level 3	LPE O-18:1	C23 H48 N O6 P	465.322	5.067	1.609	0.00581609
Level 3	maltohexaose	C36 H62 O31	990.329	9.89	0.015	4.33086e-15
Level 3	melibionate	C12 H22 O12	358.112	8.702	0.14	4.33086e-15
Level 3	Mesalamine	C7 H7 N O3	153.042	5.691	6.792	1.21123e-07
Level 3	Methanesulfonic acid	C H4 O3 S	95.987	2.616	0.37	9.46301e-08
Level 3	Methyl 2-furylmethyl disulfide	C6 H8 O S2	160.002	6.624	0.837	8.672e-08
Level 3	methyl 3-hydroxy-2-methylhexanoate	C8 H16 O3	160.109	0.975	0.502	6.18564e-09
Level 3	methyl 3-hydroxypalmitate	C17 H34 O3	286.251	0.622	0.782	0.035057
Level 3	methyl pyruvate	C4 H6 O3	102.032	7.804	0.031	4.33086e-15
Level 3	methyl pyruvate	C4 H6 O3	102.032	8.595	0.024	4.33086e-15
Level 3	methylglyoxal	C3 H4 O2	72.0208	7.797	0.376	4.31654e-08
Level 3	MFCD12974029	C4 H11 N O4 S	169.04	3.157	0.201	4.33086e-15
Level 3	mycosporine serinol	C11 H19 N O6	261.121	8.542	0.628	0.00578668
Level 3	N-(3,5-Dimethoxybenzoyl)glycine	C11 H13 N O5	239.079	5.443	0.057	4.33086e-15
Level 3	N-(butyryl)-L-homoserine	C8 H15 N O4	189.099	4.45	0.388	8.6709e-09
Level 3	N-(γ-L-glutamyl)-L-alaninol	C8 H16 N2 O4	204.111	8.372	10.403	4.33086e-15
Level 3	N-{2-[4-({[(1R,3S)-3-Hydroxycyclohexyl]carbamoyl}sulfamoyl)phenyl]ethyl}-5-methyl-2-pyrazinecarboxamide	C21 H27 N5 O5 S	461.175	7.813	0.008	4.33086e-15
Level 3	N-acetyl-L-histidine	C8 H11 N3 O3	197.08	8.516	1.766	0.0269742
Level 3	N-acetyl-L-tyrosine	C11 H13 N O4	223.084	5.122	0.034	4.33086e-15
Level 3	N-acetyl-β-glucosaminylamine	C8 H16 N2 O5	220.106	8.016	0.438	0.000320064
Level 3	N-Acetylalanine	C5 H9 N O3	131.057	6.127	0.927	0.000982748
Level 3	N-acetyldemethylphosphinothricyl-L-alanyl-L-leucine	C15 H28 N3 O7 P	393.165	7.476	5.633	1.80647e-09
Level 3	N-acetylglucosaminolactone	C8 H13 N O6	219.074	7.752	0.346	4.28548e-09
Level 3	N-Acetylneuraminic acid	C11 H19 N O9	309.106	7.996	0.505	5.1166e-08
Level 3	N-benzyloxycarbonylglycine	C10 H11 N O4	209.068	5.572	0.007	4.33086e-15
Level 3	N-benzyloxycarbonylglycine	C10 H11 N O4	209.068	5.359	0.013	4.33086e-15
Level 3	N-feruloylglycine	C12 H13 N O5	251.079	5.154	0.005	4.33086e-15
Level 3	N-formyl-D-kynurenine	C11 H12 N2 O4	236.08	5.626	0.226	4.33086e-15
Level 3	N-formylanthranilate	C8 H7 N O3	165.042	0.974	0.524	9.8632e-06
Level 3	N-Isobutyrylglycine	C6 H11 N O3	145.073	5.264	0.093	4.33086e-15
Level 3	N,N-dihydroxyhomomethionine	C6 H13 N O4 S	195.056	1.42	0.35	2.16502e-06
Level 3	N2-acetyl-L-Lysine	C9 H18 N2 O3	202.131	7.81	3.018	1.85273e-08
Level 3	N2-acetyl-α-aminoadipate	C8 H13 N O5	201.063	2.336	0.208	4.33086e-15
Level 3	N2-succinyl-L-arginine	C10 H18 N4 O5	274.128	8.644	0.282	4.33086e-15
Level 3	N2-succinyl-L-ornithine	C9 H16 N2 O5	232.106	8.546	0.344	1.71226e-07
Level 3	N4-Acetylsulfadiazine	C12 H12 N4 O3 S	292.063	0.656	0.136	4.33086e-15
Level 3	N5-(L-1-carboxyethyl)-L-ornithine	C8 H16 N2 O4	204.111	8.016	2.416	0.00166344
Level 3	N5-formyl-N5-hydroxy-L-ornithine	C6 H12 N2 O4	176.079	8.242	0.333	4.80238e-08
Level 3	N6-(D-glucosyl)-L-lysine	C12 H24 N2 O7	308.159	10.035	0.132	4.33086e-15
Level 3	N6-acetyl-L-lysine	C8 H16 N2 O3	188.116	7.606	2.035	0.000171913
Level 3	N6-hydroxy-L-lysine	C6 H14 N2 O3	162.1	9.83	4.334	2.79231e-06
Level 3	nalidixate	C12 H12 N2 O3	232.085	4.574	0.014	4.33086e-15
Level 3	Niflumic acid	C13 H9 F3 N2 O2	282.062	2.489	0.029	4.33086e-15
Level 3	NP-021698	C11 H13 N O4	223.084	5.371	0.831	0.052009
Level 3	O-[-2-acetamido-3-O-(D-1-carboxyethyl)-2-deoxy-beta-D-glucopyranosyl]-2-deoxy-D-glucose	C19 H32 N2 O13	496.191	7.696	0.044	4.33086e-15
Level 3	O-[5-(oxidonitroso)-4-oxocyclohex-2-en-1-ylidenenitroso]oxidanidolate	C6 H6 N2 O5	184.012	0.519	0.223	2.25604e-07
Level 3	orotate	C5 H4 N2 O4	156.016	5.849	0.786	0.0259256
Level 3	oxalo-glutarate	C7 H8 O7	204.027	8.746	0.081	4.33086e-15
Level 3	p-sulfooxyphenylpyruvic acid	C9 H8 O7 S	259.999	0.97	0.171	1.4866e-09
Level 3	Panose	C18 H32 O16	564.191	8.543	0.007	4.33086e-15
Level 3	Phenol	C6 H6 O	94.0408	1.287	0.546	0.00184709
Level 3	phenyl sulfate	C6 H6 O4 S	173.998	0.593	0.625	0.00704747
Level 3	phenyl sulfoxide	C12 H10 O S	202.045	5.969	0.151	7.94039e-08
Level 3	phenyl sulfoxide	C12 H10 O S	202.045	6.992	0.684	0.00131164
Level 3	phenyl β-D-galactoside	C13 H18 O5	254.116	0.629	0.552	0.00142824
Level 3	Phenylacetylglycine	C10 H11 N O3	193.073	3.996	0.004	4.33086e-15
Level 3	pimelate	C7 H12 O4	160.073	7.02	0.875	0.0533765
Level 3	Pseudouridine	C9 H12 N2 O6	244.069	5.42	0.03	4.33086e-15
Level 3	pulcherriminic acid	C12 H22 N2 O4	254.127	6.429	0.891	0.020678
Level 3	Pyrogallol-2-O-sulphate	C6 H6 O6 S	205.988	0.699	0.518	0.00142224
Level 3	Retosiban	C27 H34 N4 O5	494.252	4.988	0.025	4.33086e-15
Level 3	Rizatriptan	C15 H19 N5	269.163	4.686	0.317	1.03445e-09
Level 3	Salicylamide	C7 H7 N O2	137.047	0.624	0.519	2.49896e-08
Level 3	SCB2	C13 H24 O4	244.167	1.322	0.337	2.80822e-09
Level 3	sorgolactone	C18 H20 O5	316.131	1.401	1.618	3.16682e-06
Level 3	sorgolactone	C18 H20 O5	316.131	0.669	4.282	4.33086e-15
Level 3	staphyloferrin B	C16 H24 N4 O11	448.143	7.421	0.057	4.33086e-15
Level 3	suberate	C8 H14 O4	174.089	6.361	0.83	0.0319368
Level 3	suberate	C8 H14 O4	172.073	1.428	0.414	1.86419e-07
Level 3	sulfadiazine	C10 H10 N4 O2 S	250.052	0.629	0.182	4.33086e-15
Level 3	Tandospirone	C21 H29 N5 O2	383.231	5.993	0.286	0.000323296
Level 3	Tandospirone	C21 H29 N5 O2	383.231	5.549	0.15	9.11541e-10
Level 3	tauropine	C5 H11 N O5 S	197.035	7.389	0.367	1.0243e-06
Level 3	tetradecan-1-yl acetate	C16 H32 O2	256.24	0.609	0.396	9.39303e-08
Level 3	Tetrahydro-2-furanylmethyl hydrogen sulfate	C5 H10 O5 S	182.024	5.69	0.222	4.33086e-15
Level 3	tetrathionate	H2 O6 S4	225.873	2.356	0.129	3.26268e-05
Level 3	Thiosulfuric acid	H2 O3 S2	113.944	8.75	0.348	0.00354236
Level 3	thr-lys	C10 H21 N3 O4	247.153	9.668	0.321	4.33086e-15
Level 3	thymidine	C10 H14 N2 O5	242.09	1.152	0.108	4.33086e-15
Level 3	toyocamycin	C12 H13 N5 O4	291.096	7.48	0.269	4.33086e-15
Level 3	trihomocitrate	C9 H14 O7	234.074	8.156	0.433	1.3592e-05
Level 3	trithionate	H2 O6 S3	193.901	5.846	0.115	4.33086e-15
Level 3	Trofosfamide	C9 H18 Cl3 N2 O2 P	322.016	1.164	0.107	4.33086e-15
Level 3	tuberonic acid	C12 H18 O4	226.12	1.373	0.541	2.12053e-05
Level 3	validone	C7 H12 O5	176.068	7.471	0.387	9.16414e-09
Level 3	valienamine	C7 H13 N O4	175.084	5.984	0.705	2.66539e-05
Level 3	virginiae butanolide C	C11 H20 O4	216.136	0.894	0.382	9.60967e-07
Level 3	Xanthine	C5 H4 N4 O2	152.033	3.693	0.631	5.10378e-05
Level 3	xanthosine	C10 H12 N4 O6	284.075	0.807	0.113	4.33086e-15
Level 3	α-D-galactosyl-(1,1')-sn-glycerol 3-phosphate	C9 H19 O11 P	334.067	8.743	0.24	4.33086e-15
Level 3	α-D-xylosyl-(1->6)-β-D-glucosyl- (1->4)-β-D-glucose	C17 H30 O15	474.159	7.378	0.134	3.77311e-10
Level 3	α-linolenate	C18 H30 O2	278.225	0.605	0.125	4.33086e-15
Level 3	α-methyl-glutamate	C6 H11 N O4	161.068	6.294	0.607	1.41025e-06
Level 3	α-methyl-glutamate	C6 H11 N O4	161.068	8.136	2.465	0.0247462
Level 3	α-oxo-1-carboxy-5,6-dihydrothiopyranpropanoate S-oxide	C9 H10 O6 S	244.004	5.544	0.229	4.33086e-15
Level 3	β -methyl maltoside	C13 H24 O11	356.132	7.844	0.05	4.33086e-15
Level 3	β-D-Glucopyranuronic acid	C6 H10 O7	194.042	7.59	0.141	4.33086e-15
Level 3	β-D-Glucopyranuronic acid	C6 H10 O7	194.042	8.14	0.075	3.26032e-08
Level 3	β-D-sedoheptulopyranose	C7 H14 O7	210.074	7.73	0.102	4.33086e-15
Level 3	β-ureidoalanine	C4 H9 N3 O3	147.064	7.697	1.836	0.0467805
Level 3	γ-glutamyl-ethylamide	C7 H14 N2 O3	174.1	7.808	0.712	0.00369967
Level 3	γ-glutamyl-L-putrescine	C9 H19 N3 O3	217.142	9.781	0.521	4.33086e-15
Level 3	γ-glutamyltyramine	C13 H18 N2 O4	266.127	4.203	0.248	4.33086e-15
Level 3	δ-Gluconic acid δ-lactone	C6 H10 O6	178.047	7.634	1.798	3.67131e-05
Level 3	ε-(γ-L-glutamyl)-L-lysine	C11 H21 N3 O5	275.149	9.651	0.272	4.33086e-15
Level 3	3543	C15 H26 O4	270.183	0.894	1.33	0.0363
Level 4		C8 H16 O3 S	192.082	0.59	0.32	2.83724e-09
Level 4		C9 H11 N O2 S3	260.995	0.586	1.768	0.000175513
Level 4		C3 H3 N7 O2	169.035	8.472	2.113	0.00123141
Level 4		C7 H21 N4 O5 P	272.126	0.626	0.694	0.0159725
Level 4			142.023	6.912	1.121	6.19603e-06
Level 4			122.036	0.981	0.853	0.0415138
Level 4			90.0306	5.932	0.153	4.8944e-08
Level 4		C2 H7 O6 P	157.997	6.622	0.815	0.0208066
Level 4			90.0306	6.078	0.203	2.02375e-09
Level 4			112.026	1.108	0.55	0.00157049
Level 4			146.105	9.638	0.252	4.33086e-15
Level 4			130.062	0.991	0.215	2.80279e-05
Level 4			127.959	0.59	0.272	2.1191e-08
Level 4			120.057	1.048	0.616	0.00327538
Level 4		C7 H13 O4 P S	224.027	6.912	1.18	4.19447e-06
Level 4		C14 H9 N6 O6 P	388.033	6.912	1.198	0.000231068
Level 4			128.955	0.818	1.308	0.0369791
Level 4			113.058	3.137	0.557	0.00241463
Level 4			102.031	1.834	0.214	0.000215298
Level 4		C10 H9 Cl N6 O2	280.046	2.339	0.215	4.33086e-15
Level 4		C11 H16 N6 O11 P2	470.037	6.913	1.228	2.27407e-06
Level 4		C6 H4 Cl N6 O8 P	353.952	6.622	0.8	1.31524e-07
Level 4		C6 H8 N10 O2	252.084	7.444	0.353	3.73661e-06
Level 4		C9 H9 N O6 S	259.015	0.791	1.607	0.0385178
Level 4		C3 H8 O6 S	172.003	1.784	0.555	0.000100021
Level 4			140.058	7.299	4.933	0.00134457
Level 4		C14 H22 N2 O17 P2	552.04	6.913	1.207	1.66577e-05
Level 4		C5 H12 O3 S2	184.022	0.501	0.099	4.33086e-15
Level 4			119.057	7.83	0.547	0.000604671
Level 4			123.031	4.927	0.38	4.33086e-15
Level 4		C9 H9 N O6 S	259.015	0.588	1.418	0.0263281
Level 4			102.031	8.593	0.03	4.33086e-15
Level 4		C13 H19 Cl N4 O7	378.093	7.423	0.014	4.33086e-15
Level 4			89.0465	7.116	7.629	9.16086e-07
Level 4		C7 H6 N4 O P2 S	255.975	6.622	0.829	6.00382e-06
Level 4			130.026	4.82	0.692	0.00155471
Level 4			90.0308	7.804	0.373	4.33086e-15
Level 4			128.008	6.913	1.181	9.18587e-05
Level 4		C6 H7 Cl N6 O12 P2	451.929	6.622	0.778	1.31607e-09
Level 4		C12 H25 N6 O18 P3	634.043	6.913	1.255	1.86419e-07
Level 4		C9 H13 Cl N2 O5	264.051	1.353	0.056	4.33086e-15
Level 4		C4 H N2 O P	123.982	1.381	1.673	0.00638184
Level 4		C19 H29 Cl N4 O12	540.146	8.582	0.028	4.33086e-15
Level 4			130.037	0.825	0.948	0.0259863
Level 4			188.049	5.905	0.008	4.33086e-15
Level 4			130.062	0.805	0.187	1.60577e-07
Level 4		C24 H37 N5 O16	651.223	8.505	0.009	4.33086e-15
Level 4			131.094	6.237	0.563	5.43067e-05
Level 4		C12 H23 N O14	405.112	7.427	0.012	4.33086e-15
Level 4		C8 H7 N O5 S	229.004	0.681	2.192	0.00499453
Level 4			111.964	0.693	0.434	2.64015e-08
Level 4		C7 H8 O6 S	220.004	0.591	0.641	0.00514812
Level 4			146.068	8.279	1.48	9.32089e-05
Level 4		C9 H18 O10	286.089	7.108	50.457	8.036e-08
Level 4		C20 H17 N10 O18 P	716.046	6.914	1.178	2.27801e-05
Level 4			143.057	6.392	0.748	0.000737493
Level 4		C5 H11 Cl O5	186.029	2.351	0.122	4.33086e-15
Level 4		C8 H6 N6 O2	218.055	6.353	0.031	4.33086e-15
Level 4			106.025	7.417	0.269	2.26925e-09
Level 4		C9 H14 Cl N3 O4	263.067	4.159	0.071	4.33086e-15
Level 4			98.0359	7.803	0.027	4.33086e-15
Level 4		C19 H34 O17	534.18	7.768	0.006	4.33086e-15
Level 4		C21 H33 N5 O2	387.262	5.315	0.186	6.0843e-06
Level 4		C4 H4 N2 S2	143.982	6.621	0.788	5.24854e-06
Level 4			115.062	7.046	0.683	0.0198503
Level 4		C15 H26 N3 O4 P3	405.112	7.8	0.021	4.33086e-15
Level 4		C2 H6 O4 S2	157.97	0.716	0.633	0.0202454
Level 4			129.042	6.923	0.722	0.0112802
Level 4		C6 H12 N8 O2	228.108	9.654	0.394	4.33086e-15
Level 4		C3 H8 O5 S2	187.981	1.136	0.378	6.84925e-06
Level 4		C17 H24 N4 O10	444.148	8.594	0.012	4.33086e-15
Level 4		C7 H7 N3 O3	181.048	5.35	1.075	0.00614018
Level 4		C11 H4 N3 O3 P	256.999	0.594	1.681	0.0530045
Level 4			144.041	7.793	0.008	4.33086e-15
Level 4		C15 H8 Cl N4 O11 P S2	549.907	6.622	0.822	2.59149e-06
Level 4		C19 H41 N8 O18 P	700.228	8.566	0.017	4.33086e-15
Level 4		C8 H5 N O3	163.026	0.908	8.067	4.33086e-15
Level 4			114.031	7.804	0.067	4.33086e-15
Level 4			197.892	8.873	1.434	1.97854e-07
Level 4			115.037	3.487	0.016	4.33086e-15
Level 4		C16 H3 Cl2 N8 O15 P	647.884	6.622	0.889	0.000311315
Level 4		C8 H19 Cl N3 O5 P	303.074	4.998	0.08	4.33086e-15
Level 4		C16 H34 N9 O5 P	463.243	9.792	1.704	0.0132423
Level 4			145.073	5.793	0.828	0.0169408
Level 4		C12 H18 O5	242.115	0.895	0.073	4.33086e-15
Level 4		C11 H26 N6 O5 P2 S	416.117	7.429	0.016	4.33086e-15
Level 4			98.0358	8.584	0.022	4.33086e-15
Level 4		C9 H20 N2 O8	284.121	7.532	3.662	9.8616e-10
Level 4		C8 H5 N O6 S	242.984	0.585	1.973	3.4679e-05
Level 4		C21 H33 N5 O	371.267	4.626	0.013	4.33086e-15
Level 4		C2 H2 N O2 P3 S3	260.847	8.866	1.351	7.19868e-05
Level 4		C18 H26 N10 O2 P2 S	508.146	7.42	0.063	3.43973e-09
Level 4			74.0357	7.794	0.073	4.33086e-15
Level 4		C28 H21 N10 O13 P3	798.05	6.915	1.207	0.000284756
Level 4		C11 H19 N O5	245.126	7.02	0.207	4.33086e-15
Level 4			117.042	6.768	0.295	4.33086e-15
Level 4		C2 H5 N7 O3 S	207.017	6.831	2.435	7.34826e-06
Level 4		C2 H6 N9 O P S	235.015	0.683	0.58	0.00366923
Level 4		C4 H8 O4 S	152.014	1.385	0.424	4.87677e-07
Level 4			144.027	6.915	1.103	3.94497e-05
Level 4		C9 H13 Br N2 O5	308.001	1.248	0.099	4.33086e-15
Level 4		C7 H10 N6 O2	210.086	6.288	0.526	1.0031e-07
Level 4		C5 H9 N9 O3	243.083	7.106	53.045	3.96727e-08
Level 4		C25 H39 Cl N4 O17	702.199	9.151	0.014	4.33086e-15
Level 4		C5 H5 N7 O3	211.045	6.921	0.829	0.0197147
Level 4		C20 H25 N9 O11	567.165	8.583	0.012	4.33086e-15
Level 4			146.021	7.538	0.445	5.78541e-06
Level 4		C13 H7 N6 O6 P	374.018	6.915	1.235	4.56888e-07
Level 4			72.0202	2.373	0.137	4.33086e-15
Level 4		C4 H7 N9 O2	213.072	7.525	1.712	4.33086e-15
Level 4		C17 H32 N6 O6	416.239	9.818	2.104	0.0462067
Level 4		C18 H29 N7 O4	407.228	5.864	0.167	1.87517e-06
Level 4		C10 H13 N O4 S	243.056	1.002	6.874	4.33086e-15
Level 4			145.037	5.376	0.726	0.0128117
Level 4		C13 H21 N3 O4	283.153	8.978	1.946	0.0102354
Level 4			139.992	0.542	0.08	4.33086e-15
Level 4			90.0307	2.376	0.096	4.33086e-15
Level 4			120.041	6.367	0.33	4.33086e-15
Level 4			179.851	1.222	1.541	2.922e-07
Level 4		C22 H17 Cl O15 P2 S4	745.861	6.621	0.793	0.00203033
Level 4		C42 H58 N8 O17 P2	1008.34	8.579	0.011	4.33086e-15
Level 4		C4 H9 N O3 S2	183.002	0.815	0.651	0.0329234
Level 4			131.094	5.573	0.392	4.33086e-15
Level 4			144.042	8.594	0.042	4.33086e-15
Level 4			98.0106	3.492	0.038	4.33086e-15
Level 4		C14 H26 N4 O4	314.196	5.439	0.362	1.17644e-07
Level 4		C6 H6 O7 P2	251.959	3.702	0.675	0.000116971
Level 4			130.026	8.462	0.466	0.00947965
Level 4		C15 H22 Cl N5 O7	419.12	7.621	1.836	2.00097e-06
Level 4		C5 H3 N2 O P	137.998	0.844	0.506	0.000527819
Level 4			114.031	8.136	0.265	1.20679e-09
Level 4		C5 H8 N10 O2	240.084	7.864	0.517	3.94274e-11
Level 4		C2 H7 N4 O2 P	150.031	0.611	0.567	0.0158862
Level 4		C3 H5 N7 O2	171.05	7.09	5.014	3.08678e-10
Level 4		C17 H27 N7 O9	473.186	7.495	0.025	4.33086e-15
Level 4			72.02	7.802	0.038	4.33086e-15
Level 4		C6 H11 O4 P S	210.011	6.919	1.155	0.0227864
Level 4		C3 H11 N4 O P	150.067	0.651	0.327	2.53219e-10
Level 4			114.031	8.591	0.108	4.33086e-15
Level 4			133.048	7.749	0.339	0.000213016
Level 4			145.073	7.507	2.227	0.00307285
Level 4		C5 H13 N8 O3 P	264.085	8.581	0.119	4.33086e-15
Level 4			116.01	7.94	0.489	6.52201e-08
Level 4		C34 H26 N8 O13 P2 S2	880.053	6.916	1.332	0.00395561
Level 4		C4 H9 N O4 S2	198.997	0.694	0.662	0.0207712
Level 4			135.068	4.48	0.654	6.75825e-06
Level 4		C17 H33 N8 O13 P	588.19	9.146	0.01	4.33086e-15
Level 4		C13 H15 N7 O2	301.128	9.056	2.62	5.69768e-09
Level 4		C3 H9 N4 O P	148.052	6.031	0.52	6.26758e-06
Level 4		C5 H10 N10 O2	242.1	7.55	0.651	1.75403e-06
Level 4		C6 H11 N9 O3	257.099	8.193	1.901	9.42909e-06
Level 4			114.031	6.796	0.176	4.33086e-15
Level 4		C6 H14 O3 S2	198.038	0.495	0.172	4.33086e-15
Level 4			157.073	5.847	0.307	1.09482e-10
Level 4		C5 H6 N2 O6 S	221.994	0.828	1.839	0.0197685
Level 4		C15 H16 N6 O	296.137	5.214	0.757	0.00539984
Level 4		C8 H5 N O3	163.026	0.789	5.497	4.33086e-15
Level 4		C5 H8 N10 O2	240.084	7.498	0.235	4.33086e-15
Level 4			88.0513	0.914	0.181	4.33086e-15
Level 4			217.861	8.772	1.157	0.0215149
Level 4		C6 H14 N2 O5 S2	258.034	7.896	0.202	4.33086e-15
Level 4		C16 H24 N4 O9	416.153	8.322	0.022	4.33086e-15
Level 4		C27 H34 N4 O6	510.247	5.335	0.101	8.4716e-11
Level 4			74.0356	8.593	0.096	4.33086e-15
Level 4		C11 H18 N6 O6 P2 S2	456.021	6.914	1.238	1.90627e-06
Level 4		C6 H7 N4 O5 P3 S	339.936	6.621	0.847	0.00207723
Level 4		C7 H21 N9 O3 S2	343.12	8.592	0.02	4.33086e-15
Level 4		C3 H3 N7 O2	169.034	8.47	1.692	2.79e-09
Level 4		C20 H21 N O9	419.122	0.662	0.632	0.00148883
Level 4		C21 H35 N7 O18	673.205	8.502	0.019	4.33086e-15
Level 4			88.0513	7.363	0.663	0.000884988
Level 4		C7 H10 N6 O5	258.071	7.462	0.353	4.19728e-08
Level 4		C16 H24 N4 O10	432.148	7.431	0.071	9.55268e-10
Level 4		C7 H22 Cl N9 O3 S2	379.096	7.44	0.014	4.33086e-15
Level 4		C10 H7 N3 O S	217.031	7.099	6.2	4.33086e-15
Level 4			102.067	0.897	0.471	0.000115912
Level 4		C5 H3 N3 O3	153.018	1.276	0.445	1.21885e-07
Level 4		C14 H29 N O13 S	451.136	7.396	0.027	4.33086e-15
Level 4		C6 H13 N5 O3 P2	265.048	7.357	3.631	8.73787e-09
Level 4		C13 H34 N5 O5 P	371.231	6.093	0.24	4.19303e-05
Level 4		C17 H26 N8 O11	518.171	7.755	0.018	4.33086e-15
Level 4			147.052	6.485	0.595	3.36875e-06
Level 4		C6 H12 O6 S	212.035	6.158	0.252	4.33086e-15
Level 4		C21 H35 N5 O2	389.278	5.072	0.033	4.33086e-15
Level 4		C9 H7 N6 O P	246.041	7.433	0.065	4.33086e-15
Level 4		C21 H32 N8 O7	508.24	9.708	0.347	4.33086e-15
Level 4		C18 H28 N4 O12	492.169	7.407	0.065	4.33086e-15
Level 4		C14 H18 N4 O6	338.121	8.242	0.26	2.10706e-08
Level 4		C7 H11 O4 P S	222.011	7.13	0.432	1.77006e-08
Level 4		C15 H22 Cl N5 O7	419.119	7.951	1.694	0.0361294
Level 4		C2 H6 N6 O6 S	242.008	0.747	1.835	0.00205274
Level 4		C12 H9 N3 O11	371.024	6.838	2.232	3.06039e-06
Level 4		C23 H26 N6 O4 S	482.175	7.357	0.615	3.93588e-05
Level 4		C18 H40 Cl N4 O3 P	426.254	0.885	1.612	2.27407e-06
Level 4		C3 H10 Cl N6 O4 P	260.018	0.589	1.497	0.0045344
Level 4			117.053	7.496	0.652	5.54259e-07
Level 4		C8 H3 N3 O5	221.007	0.593	0.529	0.00357729
Level 4		C8 H15 N8 O3 P	302.099	7.303	8.588	0.00262032
Level 4		C3 H11 N4 O P	150.067	0.734	0.302	3.61506e-06
Level 4			103.026	6.795	0.875	0.00153288
Level 4		C5 H7 N7 O2	197.066	7.016	0.752	0.010981
Level 4		C10 H16 O14	360.052	8.462	3.014	4.33086e-15
Level 4		C9 H6 N3 O3 P	235.015	0.614	0.453	5.64197e-06
Level 4		C26 H27 N2 O9 P	542.144	8.564	0.018	4.33086e-15
Level 4		C18 H43 N6 O P3 S2	516.217	7.782	0.018	4.33086e-15
Level 4		C5 H12 O6 S2	232.007	0.798	0.535	0.0024325
Level 4		C3 H2 N3 P S	142.97	0.616	24.856	4.33086e-15
Level 4		C19 H32 N4	316.263	0.624	0.502	0.00188008
Level 4			83.9603	0.602	0.398	3.05487e-05
Level 4		C5 H11 N O3 S2	197.018	0.62	0.577	0.00420839
Level 4			390.279	0.635	1.82	0.0113485
Level 4		C14 H30 O8 S2	390.137	0.548	0.239	0.000154962
Level 4			198.125	0.627	0.408	1.54857e-09
