# Supplementary material for: Saliva metabolome alterations after acute stress
Source: Sci Rep. 2022 Nov 2;12:18470. doi: 10.1038/s41598-022-23136-6 (PMC9630385; doi:10.1038/s41598-022-23136-6)
Supplement: Supplementary file 2 — Supplementary Information. [file 41598_2022_23136_MOESM2_ESM.zip]

Archive with 2 entries (2 files):
- QC_Report_pos (1).html
- __MACOSX/._QC_Report_pos (1).html
